# Supplementary material for: Triggering the 2022 eruption of Mauna Loa
Source: Nat Commun. 2024 Nov 12;15:9451. doi: 10.1038/s41467-024-52881-7 (PMC11557896; doi:10.1038/s41467-024-52881-7)
Supplement: Supplementary file 6 — Supplementary Data 1 [file 41467_2024_52881_MOESM6_ESM.xlsx]

## Sheet: S1. Methods Metadata
Lynn et al. Mauna Loa 2022 Eruption Supplementary Data: Methodology metadata
Instrument Setups	EPMA olivine and enstatite	EPMA glasses	EPMA olivine X-ray Maps	EBSD Orientations (ORI-1, -2, and -3)	EBSD Orientations (ORI-4)	X-Ray Computed Tomography Scans	Raman of Fluid Inclusions
Instrument	JEOL Hyperprobe JXA-8500F+	JEOL Hyperprobe JXA-8500F+	JEOL Hyperprobe JXA8530F+	TESCAN Vega3 SEM	FEI Quanta 450 Field Emission SEM	Zeiss Xradia 620 Versa	WiTEC Alpha 300R Raman Spectrometer
Details	WDS	WDS	WDS	Oxford Symmetry electron backscatter detector	Oxford Symmetry electron backscatter detector	4x objective	TruPower laser system
Location	U.S. Geological Survey Menlo Park	U.S. Geological Survey Menlo Park	U.S. Geological Survey Menlo Park	U.S. Geological Survey, Menlo Park	US Geological Survey Denver	University of Texas	University of California Berkeley
Working Distance (mm)	-	-	-	17.5-20.0 mm	17.5-20.0 mm	-	-
Accellerating Voltage (kV)	20	15	15	15-20	15-20	70	-
Beam Current (nA)	40	10 to 20	200	-		-	-
Beam Diameter (μm)	1	10	-	-		-	-
Resolution (μm/pixel)	-	-	1	-		3.09	-
Dwell Times (ms/pixel)	-	-	300	-		-	-
Sample Tilt (°)	-	-	-	70	70	-	-
Laser Wavelength (nm)	-	-	-	-	-	-	532.046
Laser Power (mW)	-	-	-	-	-	-	12-25
Objective	-	-	-	-	-	-	50X or 100X
Mineral EPMA Analyses Diffusion	On Peak Acquisition (s)	Background Acquisition (s) [both sides of the peak]	Standard Assignment	2σ precision (wt%) - olivine	2σ precision (wt%) - enstatite
Si	20	10	San Carlos Olivine (USNM 111312/444) a	0.66	0.66
Mg	20	10	San Carlos Olivine (USNM 111312/444)	0.8	0.8
Fe	20	10	San Carlos Olivine (USNM 111312/444)	0.08	0.08
Ca	40	20	Wollastonite	0.01	0.01
Ni	60	30	NiO	0.01	0.01
Mn	40	20	Mn2O3	0.01	0.01
Al	40	20	Kakanui Pyrope Garnet (USNM 143968) a	-	0.007
Na	40	20	Tiburon Albite	-	0.003
Ti	40	20	Kakanui Pyrope Garnet (USNM 143968)	-	0.003
Cr	40	20	Cr2O3	-	0.003
Olivine EPMA Analyses Fluid Inclusion Host	On Peak Acquisition (s)	Background Acquisition (s) [both sides of the peak]	Standard Assignment	2σ precision (wt%) - olivine
Si	20	10	Synthetic Fayalite	0.38
Mg	20	10	San Carlos Olivine (USNM 111312/444)	0.67
Fe	20	10	Synthetic Fayalite	0.07
Ca	40	20	Wollastonite	0.003
Ni	60	30	NiO	0.01
Mn	40	20	Mn2O3	0.005
Glass EPMA Analyses	On Peak Acquisition (s)	Background Acquisition (s) [both sides of the peak]	Standard Assignment	2σ precision (wt%) - glass
Si	20	10	VG2 Basaltic Glass (USNM 111240/52) a	0.96
Na	10	5	Tiburon Albite	0.16
Ca	20	10	Crystal Bay Bytownite	0.12
K	10	5	Orthoclase OR-1A	0.03
Fe	20	10	Kakanui Pyrope Garnet (USNM 143968) a	0.26
Al	20	10	VG2 Basaltic Glass (USNM 111240/52)	0.12
Mg	20	10	VG2 Basaltic Glass (USNM 111240/52)	0.06
Ti	40	20	TiO2	0.04
P	40	20	Wilburforce Apatite USGS-M105731	0.03
Mn	40	20	Mn2O3	0.03
S	45	22.5	Barite	0.1
Cl	45	22.5	Sodalite	0.002
F	45	22.5	MgF2	0.03
Note(s): a USNM standards reference is Jarosewich et al. 1980
Jarosewich E, Nelen JA, Norberg JA (1980) Reference samples for electron microprobe analysis. Geos News 4(1):43–47. doi:10.1111/ j.1751-908X.1980.tb00273.x

## Sheet: S2. Secondary Standards
Lynn et al. Mauna Loa 2022 Eruption Supplementary Data: Replicate analyses of olivine, pyroxene, and glass secondary standards
Olivine Traverses	SiO2	MgO	CaO	MnO	FeO	NiO	Total		Fo 1		FI Host Olivine	SiO2	MgO	CaO	MnO	FeO	NiO	Total		Fo 1		Enstatite	SiO2	MgO	CaO	MnO	FeO	Al2O3	Na2O	TiO2	Cr2O3	Total		Glass	SiO2	TiO2	Al2O3	FeO	MnO	MgO	CaO	Na2O	K2O	P2O5	SO3	Cl	F	Total	Note
San Carlos 1_1	40.4047	48.6815	0.0957133	0.146053	9.50968	0.361517	99.1992		90.1324		San Carlos 1	40.1548	49.2227	0.0940207	0.139693	9.54806	0.373207	99.5325		90.186		PX-1_1	54.5407	16.4576	24.4659	0.0774983	3.18866	0.694739	0.268978	0.286607	0.229261	100.21		VG2 1_1	51.0093	1.83226	13.8516	11.9101	0.220183	6.91417	10.8494	2.65606	0.189829	0.194083	0.143857	0.02897	0.0365307	99.8364	2022 Eruption
San Carlos 1_2	40.3847	48.4172	0.0895653	0.143309	9.52596	0.367213	98.928		90.0686		San Carlos 2	40.604	49.2552	0.094347	0.142634	9.59255	0.365935	100.055		90.1507		PX-1_2	54.7158	16.4868	24.5175	0.0781387	3.17651	0.702345	0.268136	0.277332	0.228934	100.451		VG2 1_2	50.3129	1.83957	13.9396	11.7966	0.222041	6.9574	10.7352	2.76219	0.218779	0.210041	0.155994	0.0287807	0.0431183	99.2222	2022 Eruption
San Carlos 1_3	40.5759	48.5772	0.092825	0.146086	9.57453	0.371013	99.3376		90.0526		San Carlos 3	40.6144	49.231	0.0928108	0.141409	9.5891	0.367946	100.037		90.1495		PX-1_3	54.5803	16.2667	24.3339	0.080957	3.21951	0.695804	0.26767	0.275893	0.230332	99.9511		VG2 1_3	51.108	1.84679	13.928	11.7357	0.225761	6.95169	10.8676	2.74961	0.210077	0.221688	0.145747	0.029626	0.0459547	100.066	2022 Eruption
San Carlos 1_4	40.7003	48.8454	0.0893383	0.139818	9.63075	0.366534	99.7722		90.0495		San Carlos 4	40.5997	49.2121	0.0933974	0.139928	9.56304	0.365889	99.974		90.1703		PX-1_4	54.7984	16.5308	24.4661	0.0788203	3.18669	0.697007	0.271432	0.276827	0.231799	100.546		VG2 2_1	49.9697	1.79416	13.9301	12.0408	0.183255	6.92838	10.7225	2.90704	0.197361	0.194508	0.250375	0.0298307	0	99.148	2022 Eruption
San Carlos 1_5	41.0014	49.1675	0.0937897	0.142316	9.53194	0.367535	100.304		90.1997		San Carlos 5	40.5023	49.4058	0.0939718	0.139489	9.54736	0.371364	100.06		90.2195														VG2 2_2	50.1451	1.80207	14.0102	12.0083	0.213231	6.88736	10.7282	2.79096	0.1755	0.198926	0.250083	0.0291227	0.0242713	99.2634	2022 Eruption
San Carlos 2_1	40.6967	48.6645	0.089994	0.141023	9.49001	0.364944	99.5627		90.1477		San Carlos 6	40.7856	49.5772	0.0948488	0.136454	9.53708	0.367735	100.499		90.2595		Ave	54.6588	16.4355	24.4459	0.0788536	3.19284	0.697474	0.269054	0.279165	0.230081	100.29		VG2 2_3	49.903	1.80061	13.9971	12.0617	0.200681	6.94334	10.7612	2.84351	0.194018	0.214106	0.235029	0.0266325	0.0214447	99.2022	2022 Eruption
San Carlos 2_2	40.9967	48.877	0.0936443	0.138166	9.51318	0.361166	100.082		90.1647		San Carlos 7	40.5069	49.2556	0.090258	0.141597	9.57139	0.36649	99.9323		90.1703		Stdv	0.119524	0.116463	0.0784668	0.00150258	0.0185559	0.00337695	0.0016752	0.00499704	0.00129132			VG2 2_4	50.3675	1.80611	14.0205	12.0468	0.201219	6.88715	10.777	2.85317	0.171352	0.183994	0.237932	0.028469	0.0164562	99.5977	2022 Eruption
San Carlos 2_3	41.1123	48.7758	0.091388	0.140587	9.55307	0.365359	100.159		90.1091		San Carlos 8	40.3205	49.1123	0.09293	0.136633	9.62899	0.372904	99.6642		90.091		2 Stdv	0.239047	0.232927	0.156934	0.00300517	0.0371118	0.0067539	0.00335039	0.00999407	0.00258264			VG2_3	49.7886	1.80233	14.2571	12.0595	0.190033	7.00013	10.7044	2.7611	0.19338	0.20172	0.276452	0.0242172	0.0151895	99.2741	Other ML Glasses
San Carlos 2_4	40.6467	48.4254	0.0896677	0.14174	9.54013	0.369283	99.3088		90.0568		San Carlos 9	40.4345	48.6034	0.0934953	0.142928	9.60164	0.369568	99.2455		90.0232		% Stdv	0.437345	1.41722	0.641964	3.81107	1.16234	0.968338	1.24525	3.57999	1.12249			VG2_4	50.178	1.80031	14.2884	11.739	0.232513	6.92708	10.7344	2.77293	0.197451	0.202802	0.253234	0.0252043	0.0340265	99.3854	Other ML Glasses
San Carlos 2_5	40.9218	48.7695	0.0920193	0.142928	9.49372	0.367287	99.9075		90.1634		San Carlos 10	40.2746	48.5314	0.092899	0.141632	9.60335	0.370439	99.0144		90.0083														VG2_5	50.0293	1.80187	14.2086	11.8388	0.20549	6.9481	10.6994	2.75008	0.19361	0.20294	0.247057	0.026243	0.0229427	99.1745	Other ML Glasses
San Carlos 2_6	40.8665	48.4321	0.0889713	0.142452	9.57189	0.365909	99.564		90.0282		San Carlos 11	40.2034	48.5231	0.091136	0.13962	9.64314	0.372123	98.9726		89.9695		PX-1 Given 3	53.94	16.93	24.55	0.07	2.93	0.66	0.24	0.26	0.21	99.8		VG2_1	49.6667	1.72203	13.9124	11.8478	0.22173	6.84501	11.2179	2.76101	0.204542	0.199744	0.23998	0.0302672	0.0326038	98.9017	Other ML Glasses
San Carlos 2_7	41.1154	48.6654	0.091306	0.141504	9.50543	0.367984	99.9846		90.1334		San Carlos 12	40.5351	49.0649	0.0935973	0.135445	9.62389	0.371147	99.8241		90.0872														VG2_2	49.3344	1.79975	13.8762	11.7647	0.198525	6.8894	11.1295	2.78686	0.196981	0.204208	0.235873	0.0276412	0.0568042	98.5008	Other ML Glasses
San Carlos 2_8	40.9695	48.8377	0.0944343	0.144929	9.50599	0.365091	100.044		90.1643		San Carlos 13	40.643	49.2288	0.094608	0.137745	9.55245	0.368968	100.026		90.183														VG2_3	49.2802	1.79007	13.9205	11.984	0.223919	6.90686	11.1849	2.73943	0.205374	0.18827	0.260342	0.0233238	0.0335717	98.7408	Other ML Glasses
San Carlos 3_1	40.6803	49.2652	0.0914037	0.137103	9.59224	0.363967	100.13		90.1615																									VG2_4	49.3109	1.78255	13.9614	11.7414	0.194479	6.92959	11.1445	2.73599	0.190086	0.193903	0.241509	0.0258215	0.0418682	98.494	Other ML Glasses
San Carlos 3_2	41.1987	49.5429	0.0902883	0.134546	9.50148	0.362013	100.83		90.2949		Ave	40.4753	49.0941	0.0932554	0.139631	9.58477	0.369517	99.7566		90.1283
San Carlos 3_3	40.7693	49.4291	0.089961	0.133867	9.52857	0.372302	100.323		90.2497		Stdv	0.187886	0.33348	0.00131531	0.00243578	0.0345432	0.00258032	0.451955		0.0866324														Ave	50.0288	1.80146	14.0073	11.8982	0.209504	6.92255	10.8754	2.77643	0.195596	0.200781	0.226676	0.0274393	0.0303416	99.2005
San Carlos 3_4	40.9407	49.817	0.092666	0.141195	9.59249	0.365082	100.949		90.2596		2 Stdv	0.375773	0.66696	0.00263061	0.00487157	0.0690865	0.00516065			0.173265														Stdv	0.563201	0.0295266	0.141184	0.131656	0.0152241	0.0384209	0.19968	0.0603606	0.0123968	0.00998515	0.043786	0.00221167	0.0147318
San Carlos 3_5	41.2655	49.5489	0.091867	0.139351	9.47783	0.36485	100.888		90.3177		% Stdv	0.928401	1.35853	2.82087	3.48888	0.720794	1.39659			0.192242														2 Stdv	1.1264	0.0590532	0.282369	0.263313	0.0304482	0.0768418	0.39936	0.120721	0.0247936	0.0199703	0.087572	0.00442335	0.0294636
San Carlos 3_6	41.1793	49.5372	0.094351	0.1373	9.51182	0.366153	100.826		90.2843																									% Stdv	2.2515	3.27807	2.01587	2.21304	14.5334	1.11002	3.67213	4.34808	12.6759	9.94631
San Carlos 4_1	40.8536	49.351	0.087662	0.13524	9.43986	0.363293	100.231		90.3178		San Carlos Given 2	40.81	9.55	49.42	0.09	0.14	0.37	100.29		90.2
San Carlos 4_2	40.8197	49.4792	0.0905503	0.135954	9.54875	0.363727	100.438		90.24																									VG2 Given 4	50.81	1.85	14.06	11.84	0.22	6.95	11.12	2.62	0.19	0.2				100.1
San Carlos 4_3	40.7892	49.378	0.0881987	0.139205	9.5392	0.369345	100.303		90.2307
San Carlos 4_4	40.8482	49.3925	0.09154	0.132604	9.58237	0.364352	100.412		90.1935
San Carlos 4_5	40.9358	49.4485	0.0905757	0.136913	9.5654	0.361428	100.539		90.2191
San Carlos 4_6	40.3288	49.2452	0.0842363	0.134413	9.52612	0.369022	99.6878		90.2191
San Carlos 4_7	40.1309	49.3001	0.0846467	0.137939	9.53727	0.372236	99.563		90.2186
San Carlos 4_8	39.7237	49.2613	0.0879147	0.136625	9.50269	0.366617	99.0788		90.2437
San Carlos 4_9	40.8082	49.0779	0.088953	0.133809	9.57445	0.368393	100.052		90.1441
San Carlos 4_10	40.6127	48.6859	0.0908657	0.138697	9.54287	0.371403	99.4424		90.1022
San Carlos 4_11	40.883	48.8224	0.0945773	0.139155	9.56178	0.366435	99.8673		90.1095
Ave	40.772	49.0573	0.0907638	0.139161	9.53572	0.366382	99.9905		90.1759
Stdv	0.330757	0.398602	0.00270538	0.00368689	0.0400538	0.00310634	0.548355		0.0821888
2 Stdv	0.661513	0.797205	0.00541075	0.00737379	0.0801076	0.00621269			0.164378
% Stdv	1.62247	1.62505	5.96136	5.29875	0.840079	1.69569			0.182285
San Carlos Given 2	40.81	9.55	49.42	0.09	0.14	0.37	100.29		90.2
Note(s): 1 Fo = Forsterite = [(Mg/(Mg+Fe))*100]; 2 San Carlos Olivine USNM 111312; Jarosewich et al. 1980; 3 Clinopyroxene PSU (B-35A), PX-1; 4 Basaltic Glass VG-2 (USNM 111240/52; Jarosewich et al. 1980)
Jarosewich, E., Nelen, J.A., and Norberg, J.A., 1980, Reference samples for electron microprobe analysis: Geostandards Newsletter, v. 4, p. 43-47.

## Sheet: S3. Glass
Lynn et al. Mauna Loa 2022 Eruption Supplementary Data: Electron microprobe analyses of glass, reported as wt. % oxides.
Sample 1	Eruption Year (A.D.)	Location	SiO2	TiO2	Al2O3	FeO	MnO	MgO	CaO	Na2O	K2O	P2O5	SO3	Cl	F	Total	Mg# 2
ML22-3	2022	Northeast Rift Zone	52.6593	2.65523	12.6292	12.7542	0.197348	5.48538	9.70866	2.58561	0.477535	0.313375	0.0093706	0.00611655	0.0173756	99.4986	48.0407
ML22-4	2022	Northeast Rift Zone	52.2317	2.66199	12.5578	13.0597	0.193872	5.29754	9.6937	2.54328	0.492709	0.294926	0.00876698	0.00726405	0.0181198	99.0613	46.5822
ML22-5	2022	Northeast Rift Zone	52.2756	2.5272	13.0795	12.4948	0.191608	5.56503	9.75411	2.51443	0.491	0.292824	0.0075959	0.00672605	0.0125634	99.2129	48.9141
ML22-12	2022	Northeast Rift Zone	52.2218	2.67343	12.8067	13.052	0.184964	5.4162	9.58119	2.57649	0.505123	0.313464	0.0101896	0.00647765	0.0190026	99.3671	47.1484
ML22-13	2022	Northeast Rift Zone	52.0817	3.24626	11.8015	14.7341	0.204202	4.64766	8.84617	2.56326	0.636182	0.38373	0.00638792	0.0077636	0.0261978	99.1851	40.4093
ML22-14	2022	Northeast Rift Zone	52.0544	3.01726	12.2409	14.0857	0.199857	4.95471	9.17473	2.6066	0.582442	0.360829	0.00324622	0.00766968	0.0203695	99.3087	43.0587
ML22-15	2022	Northeast Rift Zone	52.3187	2.49426	13.5792	12.4155	0.189	5.46123	9.74931	2.57668	0.46722	0.28251	0.0070055	0.00594353	0.0128108	99.5593	48.6027
ML22-16	2022	Northeast Rift Zone	51.9673	2.86918	12.6781	13.8164	0.191247	5.10547	9.29385	2.38457	0.551274	0.322715	0.0082	0.0077485	0	99.196	44.2708
ML22-17	2022	South Caldera	51.5389	2.32192	13.5522	12.0877	0.191379	6.03011	9.75328	2.60993	0.474793	0.258667	0.0223565	0.0061455	0	98.8474	51.7477
ML22-18	2022	Northeast Rift Zone	51.9999	2.32199	13.4607	12.1961	0.190419	6.00686	9.71097	2.59085	0.446242	0.259225	0.0229022	0.0075475	0	99.2137	51.4283
ML22-19	2022	South Caldera	51.6219	2.40128	13.3358	12.351	0.170142	5.8833	9.8282	2.7448	0.476502	0.264254	0.0219098	0.0064205	0	99.1055	50.5935
ML22-20	2022	Moku‘āweoweo	51.6862	2.75918	12.7643	13.4327	0.200036	5.25513	9.30542	2.70384	0.522865	0.323772	0.016993	0.00858025	0	98.979	45.6827
ML22-21	2022	South Caldera	52.0061	2.31096	13.6442	12.1992	0.1692	6.07822	9.81168	2.72892	0.450203	0.257499	0.034043	0.006756	0.006543	99.7036	51.717
ML22-23	2022	South Caldera	51.8251	2.26876	13.8246	11.8378	0.175957	6.09143	9.84787	2.6529	0.432436	0.256794	0.0263572	0.009265	0	99.2492	52.5216
ML22-25	2022	Moku‘āweoweo	51.9351	2.33706	13.5175	12.3148	0.195603	6.19444	9.83973	2.42983	0.456144	0.271894	0.0193905	0.00624275	0	99.5178	51.9544
L-98-504_gl1 Ave	1950	Southwest Rift Zone	52.5519	2.08485	13.7174	11.0852	0.172632	6.46286	10.6782	2.45408	0.395224	0.24233	0.0215832	0.00383375	0.00868275	99.8788	0.553158
L-98-504_gl2 Ave	1950	Southwest Rift Zone	52.2934	2.08192	13.8022	10.9166	0.16285	6.42728	10.6286	2.44901	0.386133	0.238343	0.0203858	0.004959	0.0204275	99.4321	0.55558
L-98-504_gl2 Ave	1950	Southwest Rift Zone	52.4262	2.09944	13.6147	11.1722	0.162366	6.49166	10.6229	2.47447	0.39065	0.256683	0.0226005	0.00526725	0.0255042	99.7647	0.552323
L-98-504_gl4 Ave	1950	Southwest Rift Zone	52.4916	2.09965	13.5862	11.0854	0.17575	6.40058	10.6385	2.45803	0.386264	0.242931	0.0143658	0.00494475	0.0106247	99.5948	0.55076
L-98-545_gl1 Ave	1942	Northeast Rift Zone	52.388	2.17451	13.7063	11.2678	0.163133	6.46934	10.437	2.45881	0.405317	0.26161	0.0211935	0.00324375	0.0238522	99.7802	0.549364
L-98-545_gl2 Ave	1942	Northeast Rift Zone	52.1556	2.24062	13.7515	11.6109	0.162355	6.27726	10.5415	2.54716	0.42054	0.246893	0.0198697	0.002383	0.0186142	99.9952	0.534436
L-98-545_gl3 Ave	1942	Northeast Rift Zone	52.1711	2.15831	13.693	11.4448	0.194224	6.428	10.5327	2.49456	0.41477	0.251626	0.0197752	0.0052235	0.0067035	99.8149	0.543913
L-98-545_gl4 Ave	1942	Northeast Rift Zone	52.005	2.17486	13.636	11.4625	0.168187	6.4583	10.5824	2.54009	0.368723	0.254807	0.0245847	0.00290425	0.0120295	99.6903	0.544696
L-93-331_gl1 Ave	1907	Southwest Rift Zone	52.4316	2.32736	13.4951	11.7787	0.173613	6.12457	10.3868	2.53056	0.444032	0.25376	0.0222793	0.00577375	0.006322	99.9804	0.524729
L-93-331_gl2 Ave	1907	Southwest Rift Zone	52.5252	2.35503	13.3486	12.0313	0.17195	6.14118	10.4355	2.57328	0.420036	0.279523	0.0236792	0.00569825	0.0185643	100.33	0.520109
L-93-331_gl3 Ave	1907	Southwest Rift Zone	52.4495	2.35781	13.2986	11.9627	0.175081	6.18022	10.3735	2.49783	0.405114	0.260906	0.0211725	0.004951	0.0037805	99.9911	0.523119
L-93-331_gl4 Ave	1907	Southwest Rift Zone	52.5288	2.34632	13.4922	12.0653	0.163832	6.18378	10.4817	2.19854	0.424955	0.270718	0.023986	0.00435125	0.0043755	100.189	0.521131
L-93-232_gl1 Ave	1887	Southwest Rift Zone	52.2807	2.48429	13.6325	12.205	0.163345	5.78766	10.1795	1.94287	0.423048	0.274002	0.024576	0.008375	0.00502575	99.4108	0.501716
L-93-232_gl2 Ave	1887	Southwest Rift Zone	52.0529	2.45594	13.3604	12.3762	0.173886	5.72955	10.1203	2.42649	0.425262	0.274649	0.0300925	0.004991	0.0284075	99.4591	0.495711
L-93-232_gl13Ave	1887	Southwest Rift Zone	52.8356	2.45509	13.4738	12.2344	0.16714	5.78729	10.1266	2.60526	0.406113	0.273996	0.022759	0.0065455	0.0111145	100.406	0.501098
L-93-232_gl4 Ave	1887	Southwest Rift Zone	52.1128	2.43791	13.358	12.3923	0.178973	5.71296	10.0103	2.62773	0.393919	0.272508	0.0181855	0.003962	0.0122875	99.5319	0.49466
L-75-47_gl1 Ave	1881	Northeast Rift Zone	53.3325	2.32289	14.0885	11.9526	0.172786	6.26875	10.3122	0.722002	0.480378	0.283356	0.0424903	0.00747975	0.023757	100.01	0.526876
L-75-47_gl2 Ave	1881	Northeast Rift Zone	52.8176	2.33598	13.9253	11.4211	0.157235	6.26719	10.3871	2.25086	0.278416	0.284355	0.0237103	0.009089	0.0257647	100.184	0.538137
L-75-47_gl3 Ave	1881	Northeast Rift Zone	52.8959	2.31696	14.0363	11.0995	0.177358	6.33086	10.2946	2.62995	0.302092	0.270873	0.0166558	0.00726225	0.0181585	100.397	0.547732
L-75-47_gl4 Ave	1881	Northeast Rift Zone	52.1295	2.30404	13.9868	12.1836	0.17433	6.18085	10.3373	2.33892	0.361431	0.265491	0.01804	0.00625175	0.0181067	100.305	0.518578
L-93-208_gl1 Ave	1868	Southwest Rift Zone	52.8522	2.08121	14.3904	10.6324	0.161201	7.19678	10.7167	1.40567	0.413601	0.249393	0.0260252	0.003088	0.0177597	100.146	0.589696
L-93-208_gl2 Ave	1868	Southwest Rift Zone	52.3682	2.06958	14.1969	10.6055	0.167865	7.23234	10.7835	2.27584	0.400521	0.23422	0.0130028	0.00297325	0.0152785	100.366	0.591499
L-93-208_gl3 Ave	1868	Southwest Rift Zone	51.9834	2.08463	14.2037	10.5983	0.162327	7.1482	10.7553	2.41768	0.418669	0.229359	0.0114835	0.00650125	0.0304768	100.05	0.588833
L-93-208_gl4 Ave	1868	Southwest Rift Zone	52.9081	2.11365	14.2512	10.4049	0.165688	7.21136	10.7755	1.48539	0.40823	0.252343	0.0284315	0.002905	0.0126162	100.02	0.595405
L-86-281_gl1 Ave	1852	Northeast Rift Zone	51.9363	2.05723	13.9368	10.1368	0.156042	7.43518	10.268	2.52786	0.487681	0.263208	0.05374	0.00635975	0.024827	99.29	0.608979
L-86-281_gl2 Ave	1852	Northeast Rift Zone	52.0376	2.03957	13.9203	10.1855	0.160067	7.55589	10.2416	2.39336	0.453324	0.268994	0.0596955	0.00823925	0.0174188	99.3416	0.611671
L-86-281_gl3 Ave	1852	Northeast Rift Zone	51.5833	2.03819	13.873	10.6202	0.153329	7.75407	10.4447	2.5308	0.466343	0.253086	0.0555635	0.0119572	0.01539	99.8	0.607887
L-86-281_gl4 Ave	1852	Northeast Rift Zone	52.5143	2.08414	13.8229	10.1272	0.150124	7.80093	10.2878	2.43747	0.43645	0.257655	0.0281157	0.0047755	0.035565	99.9875	0.620576
L-86-121.5_gl1 Ave	1852	Northeast Rift Zone	51.4847	2.48337	13.6801	11.8934	0.168777	5.99064	10.2151	2.65714	0.511902	0.291466	0.0219342	0.00724425	0.0220945	99.4277	0.516793
L-86-121.5_gl2 Ave	1852	Northeast Rift Zone	51.7146	2.45778	13.7086	11.9645	0.157676	6.0813	10.2122	2.61846	0.540659	0.29214	0.0153028	0.003307	0.0145857	99.781	0.519055
L-86-121.5_gl3 Ave	1852	Northeast Rift Zone	52.1662	2.44685	13.8885	11.809	0.173509	6.05949	10.1824	2.6667	0.512601	0.309534	0.0079595	0.00518625	0.0106667	100.239	0.521421
L-86-121.5_gl4 Ave	1852	Northeast Rift Zone	52.026	2.53022	13.5752	12.1228	0.17086	5.94663	10.0971	2.61272	0.54582	0.321534	0.022729	0.00662225	0.037867	100.016	0.510177
L-98-553_gl1 Ave	1852	Northeast Rift Zone	51.8948	2.08148	14.0894	10.6961	0.155149	7.65541	10.5215	2.50448	0.435618	0.269495	0.0123883	0.00246875	0.031013	100.349	0.603126
L-98-553_gl2 Ave	1852	Northeast Rift Zone	52.0505	2.08194	14.2435	10.5481	0.170989	7.62927	10.4726	2.35441	0.436385	0.253485	0.0111918	0.00625425	0.00728025	100.266	0.605639
L-98-553_gl3 Ave	1852	Northeast Rift Zone	52.0482	2.04408	14.0857	10.5506	0.156316	7.87452	10.3877	2.34459	0.426619	0.261898	0.0185465	0.005819	0.0132287	100.218	0.613115
L-98-553_gl4 Ave	1852	Northeast Rift Zone	51.9604	2.05907	14.1226	10.4081	0.172825	7.73664	10.44	2.06296	0.435716	0.278156	0.0339585	0.00604	0.0127212	99.7291	0.61215
Note(s): 1 Sample metadata can be found in Downs et al. (2023); 2 assumes 16% ferric iron (Saper et al., in review; similar to Helz et al. 2017)
Reported analyses are averages of 4-10 grains within a single sample
Downs DT, Trusdell FA, Lynn KJ, Schmith J, Chang JM, Gansecki CA, Lundblad SP, Deligne NI, Orr TR, Gallant E, Dotray PJ, Zoeller MH, Patrick MR, Parcheta CA, McDade B, Mills PR (2023) Sample details and near-real-time ED-XRF and grain size data collected during the November-December 2022 eruption of Mauna Loa volcano, Island of Hawai‘i. U.S. Geological Survey data release, doi: 10.5066/P9NA7GU3
Helz RT, Cottrell E, Brounce MN, Kelley KA (2017) Olivine-melt relationships and syneruptive redox variations in the 1959 eruption of Kīlauea Volcano as revealed by XANES. J. Volcanol. Geotherm. Res. 333–334, 1–14. doi:10.1016/j.jvolgeores.2016.12.006

## Sheet: S4. Olivine Core Rim
Lynn et al. Mauna Loa 2022 Eruption Supplementary Data: Electron microprobe analyses of olivine cores and rims, reported as wt. % oxides.
Mount ID	Sample 1	Location	SiO2	MgO	CaO	MnO	FeO	NiO	Total		Fo 2
ORI-1_ol1 core Ave	ML22-87	Northeast Rift Zone	39.8776	47.2294	0.182055	0.165092	11.4641	0.384513	99.3027		88.025
ORI-1_ol3 core Ave	ML22-87	Northeast Rift Zone	40.32	47.8061	0.18334	0.151966	10.8108	0.404072	99.6763		88.751
ORI-1_ol4 core Ave	ML22-87	Northeast Rift Zone	40.2603	47.3832	0.198218	0.170544	11.1983	0.412001	99.6226		88.304
ORI-1_ol5 core Ave	ML22-87	Northeast Rift Zone	40.1364	48.4237	0.18094	0.146246	10.2428	0.529761	99.6598		89.401
ORI-1_ol6 core Ave	ML22-87	Northeast Rift Zone	39.1439	44.682	0.237428	0.21168	14.7098	0.235223	99.22		84.5
ORI-1_ol7 core Ave	ML22-87	Northeast Rift Zone	39.904	47.2315	0.184994	0.16345	11.4751	0.436852	99.3959		88.015
ORI-1_ol8 core Ave	ML22-87	Northeast Rift Zone	39.842	47.0128	0.184967	0.168789	11.5976	0.323616	99.1297		87.853
ORI-1_ol9 core Ave	ML22-87	Northeast Rift Zone	39.9336	46.5659	0.189863	0.179989	12.2531	0.453012	99.5754		87.148
ORI-1_ol10 core Ave	ML22-87	Northeast Rift Zone	40.4526	47.944	0.19251	0.15524	10.9441	0.384017	100.199		88.5813
ORI-1_ol11 core Ave	ML22-87	Northeast Rift Zone	39.9635	47.5017	0.190238	0.157673	10.8964	0.422458	99.132		88.608
ORI-1_ol14 core Ave	ML22-87	Northeast Rift Zone	39.7429	47.1871	0.17864	0.159182	11.3548	0.444257	99.0669		88.116
ORI-1_ol16 core Ave	ML22-87	Northeast Rift Zone	40.2426	47.2061	0.197083	0.17494	11.895	0.387908	100.104		87.625
ORI-1_ol18 core Ave	ML22-87	Northeast Rift Zone	40.214	47.7123	0.184254	0.15502	10.8267	0.398076	99.4903		88.717
ORI-2_ol1 core Ave	ML22-89	South Caldera	40.6327	48.0455	0.188153	0.138725	10.1519	0.414933	99.8003		89.4028
ORI-2_ol2 core Ave	ML22-88	South Caldera	40.5973	48.0749	0.187838	0.145447	10.5913	0.408545	100.191		89.0006
ORI-2_ol3 core Ave	ML22-88	South Caldera	40.2656	45.7893	0.226761	0.190524	13.2794	0.296705	100.182		86.0073
ORI-2_ol4 core Ave	ML22-88	South Caldera	40.3989	47.0169	0.201094	0.149628	11.0553	0.389178	99.3915		88.3465
ORI-2_ol5 core Ave	ML22-88	South Caldera	40.4529	47.5708	0.17855	0.140094	10.3918	0.413793	99.3468		89.0831
ORI-2_ol6 core Ave	ML22-88	South Caldera	39.6115	46.0947	0.218862	0.192764	13.8231	0.254079	100.195		85.5995
ORI-2_ol7 core Ave	ML22-88	South Caldera	39.8778	47.2717	0.178319	0.179167	12.159	0.319726	99.9857		87.3902
ORI-2_ol8 core Ave	ML22-88	South Caldera	40.4176	48.4025	0.187977	0.155774	11.3347	0.364137	100.863		88.3885
ORI-2_ol9 core Ave	ML22-88	South Caldera	39.7702	47.9441	0.183417	0.153983	11.1007	0.369792	99.5222		88.5045
ORI-2_ol10 core Ave	ML22-88	South Caldera	39.5696	45.117	0.24594	0.203994	14.7468	0.23444	100.118		84.505
ORI-2_ol11 core Ave	ML22-88	South Caldera	40.4125	48.1327	0.186157	0.1461	10.578	0.395887	99.8513		89.0246
ORI-2_ol12 core Ave	ML22-88	South Caldera	40.1584	48.2564	0.193612	0.144286	10.9144	0.36675	100.034		88.7406
ORI-3_ol1 core Ave	ML22-27	Moku‘āweoweo	40.818	48.2098	0.17862	0.150757	10.7087	0.396082	100.462		88.9197
ORI-3_ol2 core Ave	ML22-27	Moku‘āweoweo	42.2437	46.7335	0.192584	0.169939	11.3937	0.111719	100.845		87.9686
ORI-3_ol3 core Ave	ML22-27	Moku‘āweoweo	40.5226	47.0437	0.193435	0.165866	11.7096	0.326056	99.9613		87.7474
ORI-3_ol4 core Ave	ML22-27	Moku‘āweoweo	40.4364	48.0108	0.185342	0.140458	10.4655	0.403633	99.6422		89.1039
ORI-3_ol5 core Ave	ML22-27	Moku‘āweoweo	40.3598	48.9158	0.19303	0.136318	10.4779	0.418197	100.501		89.2726
ORI-3_ol6 core Ave	ML22-27	Moku‘āweoweo	40.5672	47.4822	0.251997	0.165384	11.9279	0.121865	100.517		87.6483
ORI-3_ol7 core Ave	ML22-27	Moku‘āweoweo	40.238	47.7416	0.195297	0.152202	11.3915	0.393935	100.113		88.1948
ORI-3_ol8 core Ave	ML22-27	Moku‘āweoweo	40.2819	47.3795	0.186568	0.15305	11.4355	0.400339	99.8368		88.0748
ORI-3_ol9 core Ave	ML22-27	Moku‘āweoweo	40.5625	47.28	0.196459	NaN	10.9174	0.43721	99.3935		88.5318
ORI-3_ol10 core Ave	ML22-27	Moku‘āweoweo	41.0341	48.6	0.1918	0.142382	10.6606	0.392239	101.021		89.0524
ORI-3_ol11 core Ave	ML22-27	Moku‘āweoweo	40.5298	48.0641	0.193564	0.144805	10.8008	0.402952	100.136		88.8147
ORI-3_ol12 core Ave	ML22-27	Moku‘āweoweo	40.0758	49.2983	0.189163	0.142288	10.6015	0.392273	100.699		89.2441
ORI-3_ol14 core Ave	ML22-27	Moku‘āweoweo	39.61	48.0647	0.1955	0.1537	11.531	0.387983	99.9429		88.1483
ORI-3_ol15_core Ave	ML22-27	Moku‘āweoweo	40.687	48.0968	0.192134	0.148938	11.0044	0.396594	100.526		88.6346
ORI-3_ol16 core Ave	ML22-27	Moku‘āweoweo	39.37	47.5885	0.195975	0.157374	11.791	0.346151	99.449		87.8071
ORI-3_ol17 core Ave	ML22-27	Moku‘āweoweo	40.2643	46.4963	0.206093	0.171657	12.287	0.350464	99.7758		87.1003
ORI-3_ol18_core Ave	ML22-27	Moku‘āweoweo	40.572	47.5781	0.206514	0.162384	11.6461	0.360412	100.526		87.9365
ORI-3_ol19_core Ave	ML22-27	Moku‘āweoweo	40.2071	48.3416	0.196888	0.139667	10.3891	0.401612	99.676		89.2503
ORI-4_ol1 core Ave	ML22-88	South Caldera	40.3094	47.0943	0.179107	0.160471	11.4051	0.377673	99.6951		88.0393
ORI-4_ol2 core Ave	ML22-88	South Caldera	40.494	47.2511	0.181859	0.159147	11.3467	0.399028	100.008		88.128
ORI-4_ol3 core Ave	ML22-88	South Caldera	40.4787	47.749	0.17888	0.141398	10.6078	0.391977	99.7553		88.9184
ORI-4_ol4 core Ave	ML22-88	South Caldera	40.2328	46.4413	0.196031	0.16042	11.7509	0.350529	99.2777		87.57
ORI-4_ol5 core Ave	ML22-88	South Caldera	40.2577	46.2018	0.188103	0.170264	12.2268	0.343725	99.5278		87.0733
ORI-4_ol6 core Ave	ML22-88	South Caldera	40.4662	47.2546	0.183884	0.147362	11.1086	0.378293	99.7437		88.349
ORI-4_ol7 core Ave	ML22-88	South Caldera	40.5409	46.8952	0.19798	0.168228	11.8178	0.264737	100.011		87.614
ORI-4_ol8 core Ave	ML22-88	South Caldera	40.6348	47.4946	0.18503	0.151626	11.3372	0.401903	100.41		88.1905
ORI-4_ol9 core Ave	ML22-88	South Caldera	40.4128	47.6972	0.190245	0.159534	11.3062	0.377638	100.308		88.2631
ORI-4_ol10 core Ave	ML22-88	South Caldera	40.4153	47.377	0.184833	0.147575	11.0494	0.374791	99.7226		88.4303
ORI-4_ol11 core Ave	ML22-88	South Caldera	40.2508	46.3914	0.198168	0.162671	11.9804	0.351031	99.507		87.346
ORI-4_ol12 core Ave	ML22-88	South Caldera	40.5116	46.6374	0.205646	0.159828	11.7362	0.360517	99.8044		87.6294
ORI-4_ol13 core Ave	ML22-88	South Caldera	40.4344	46.5245	0.184803	0.170621	12.3048	0.198323	99.9307		87.08
ORI-4_ol15 core Ave	ML22-88	South Caldera	40.4708	47.0154	0.182695	0.15619	11.4763	0.21203	99.6706		87.9558
ORI-4_ol16 core Ave	ML22-88	South Caldera	40.5729	47.7464	0.186069	0.142321	10.6409	0.401436	99.8977		88.8871
ORI-4_ol17 core Ave	ML22-88	South Caldera	39.9998	46.3211	0.187377	0.164091	11.9178	0.357627	99.1467		87.3871
ORI-4_ol18 core Ave	ML22-88	South Caldera	40.8511	47.4502	0.18145	0.146658	10.9826	0.396579	100.217		88.5078
ORI-4_ol19 core Ave	ML22-88	South Caldera	40.2432	46.0909	0.183318	0.168436	12.32	0.347983	99.5171		86.9604
ORI-4_ol20 core Ave	ML22-88	South Caldera	40.5554	47.0534	0.182963	0.161125	11.7909	0.24299	100.147		87.6751
ORI-4_ol21 core Ave	ML22-88	South Caldera	40.2997	46.9816	0.180582	0.157077	11.6618	0.269476	99.6926		87.7772
ORI-4_ol22 core Ave	ML22-88	South Caldera	40.3201	47.4212	0.182955	0.150734	10.9399	0.378529	99.6372		88.5413
ORI-1_ol1 rim	ML22-87	Northeast Rift Zone	38.9348	41.9201	0.194118	0.247365	17.9544	0.254584	99.5054		80.64
ORI-1_ol3 rim	ML22-87	Northeast Rift Zone	38.322	41.343	0.220687	0.25104	17.4817	0.267876	97.8863		80.84
ORI-1_ol4 rim	ML22-87	Northeast Rift Zone	38.851	40.338	0.275019	0.274121	20.4642	0.209355	100.412		77.5
ORI-1_ol5 rim	ML22-87	Northeast Rift Zone	38.8371	41.7608	0.237196	0.256288	18.0917	0.280122	99.4632		80.46
ORI-1_ol6 rim	ML22-87	Northeast Rift Zone	38.9609	41.5614	0.224624	0.247108	17.5199	0.232424	98.7464		80.89
ORI-1_ol7 rim	ML22-87	Northeast Rift Zone	38.6672	42.6761	0.183898	0.235023	16.2675	0.346077	98.3758		80.4
ORI-1_ol8 rim	ML22-87	Northeast Rift Zone	38.0238	41.2386	0.283982	0.278646	19.0814	0.214882	99.1213		79.41
ORI-1_ol9 rim	ML22-87	Northeast Rift Zone	39.3038	42.8007	0.193741	0.22014	16.2747	0.315953	99.1091		81.43
ORI-1_ol10 rim	ML22-87	Northeast Rift Zone	39.2087	41.4694	0.222675	0.261112	18.6082	0.221623	100.037		79.783
ORI-1_ol11 rim	ML22-87	Northeast Rift Zone	38.7234	40.6944	0.258219	0.268763	19.3413	0.207228	99.4933		78.97
ORI-1_ol14 rim	ML22-87	Northeast Rift Zone	38.9963	40.483	0.219975	0.276066	19.1027	0.228739	99.3068		79.09
ORI-1_ol16 rim	ML22-87	Northeast Rift Zone	39.0784	42.7069	0.212985	0.235424	17.0075	0.280993	99.5222		81.75
ORI-1_ol18 rim	ML22-87	Northeast Rift Zone	38.103	43.5639	0.184816	0.212093	15.5251	0.29674	97.8856		83.35
ORI-2_ol1 rim	ML22-89	South Caldera	38.9619	41.8025	0.214821	0.217568	16.6445	0.282191	98.2631		81.7416
ORI-2_ol2 rim	ML22-88	South Caldera	39.9344	42.6825	0.255381	0.247945	17.9196	0.224691	101.363		80.9376
ORI-2_ol3 rim	ML22-88	South Caldera	38.9593	42.3412	0.251774	0.230041	17.1957	0.256172	99.3639		81.4447
ORI-2_ol4 rim	ML22-88	South Caldera	38.6608	41.8088	0.202389	0.212211	16.1616	0.26803	97.484		82.1792
ORI-2_ol5 rim	ML22-88	South Caldera	38.8852	40.5002	0.206493	0.226987	17.9771	0.233427	98.1221		80.0636
ORI-2_ol6 rim	ML22-88	South Caldera	38.3602	41.8237	0.251145	0.241889	18.0922	0.216496	98.9856		80.4718
ORI-2_ol7 rim	ML22-88	South Caldera	38.738	43.4495	0.184729	0.20403	16.0687	0.247139	98.8921		82.8181
ORI-2_ol8 rim	ML22-88	South Caldera	40.3811	43.8299	0.245736	0.226754	17.5596	0.234743	102.478		81.6495
ORI-2_ol9 rim	ML22-88	South Caldera	38.556	43.9027	0.20011	0.187286	15.1271	0.292379	98.2656		83.8018
ORI-2_ol10 rim	ML22-88	South Caldera	38.5036	41.9567	0.251207	0.24619	18.3534	0.209078	99.5202		80.2959
ORI-2_ol11 rim	ML22-88	South Caldera	38.3581	42.6511	0.209037	0.208079	15.6392	0.339422	97.4049		82.9394
ORI-2_ol12 rim	ML22-88	South Caldera	38.7803	40.9764	0.217521	0.235439	17.9603	0.219335	98.3893		80.2643
ORI-3_ol1 rim	ML22-27	Moku‘āweoweo	40.3873	41.665	0.279522	0.255262	18.4048	0.209578	101.201		80.1408
ORI-3_ol2 rim	ML22-27	Moku‘āweoweo	39.9164	42.1158	0.190078	0.199372	14.7855	0.127564	97.3347		83.5461
ORI-3_ol3 rim	ML22-27	Moku‘āweoweo	41.2302	43.2968	0.240094	0.232839	17.485	0.239876	102.725		81.5297
ORI-3_ol4 rim	ML22-27	Moku‘āweoweo	39.1813	41.9985	0.195318	0.206226	16.4523	0.263266	98.2969		81.9835
ORI-3_ol5 rim	ML22-27	Moku‘āweoweo	39.7368	44.2626	0.217876	0.222797	17.1256	0.250063	101.816		82.1659
ORI-3_ol6 rim	ML22-27	Moku‘āweoweo	38.0882	41.4381	0.243796	0.22217	17.1542	0.183832	97.3303		81.1536
ORI-3_ol7 rim	ML22-27	Moku‘āweoweo	38.5597	43.9374	0.213796	0.200597	15.5553	0.357889	98.8247		83.4302
ORI-3_ol8 rim	ML22-27	Moku‘āweoweo	40.2169	42.4864	0.221029	0.225269	17.3496	0.241768	100.741		81.3616
ORI-3_ol9 rim	ML22-27	Moku‘āweoweo	38.0703	40.4389	0.225691	NaN	17.5794	0.260172	96.7266		80.3944
ORI-3_ol10 rim	ML22-27	Moku‘āweoweo	40.6444	42.3211	0.318164	0.237112	19.3523	0.191122	103.064		79.6005
ORI-3_ol11 rim	ML22-27	Moku‘āweoweo	38.4194	42.3813	0.204572	0.220338	16.8051	0.276847	98.3076		81.8179
ORI-3_ol12 rim	ML22-27	Moku‘āweoweo	39.4854	44.2946	0.262172	0.247962	18.2082	0.212707	102.711		81.2757
ORI-3_ol14 rim	ML22-27	Moku‘āweoweo	38.7756	44.1855	0.264634	0.23586	17.4101	0.235659	101.107		81.9118
ORI-3_ol15 rim	ML22-27	Moku‘āweoweo	39.6226	42.4986	0.208392	0.219663	16.61	0.258947	99.4183		82.0316
ORI-3_ol16 rim	ML22-27	Moku‘āweoweo	39.8446	43.6163	0.236041	0.23882	17.6092	0.230137	101.775		81.5484
ORI-3_ol17 rim	ML22-27	Moku‘āweoweo	38.002	39.9958	0.24445	0.24768	18.3533	0.222705	97.0659		79.5434
ORI-3_ol18 rim	ML22-27	Moku‘āweoweo	40.5129	43.6568	0.206508	0.216607	16.2923	0.267015	101.352		82.7025
ORI-3_ol19 rim	ML22-27	Moku‘āweoweo	40.2887	42.608	0.224425	0.231633	17.2768	0.249573	100.879		81.4823
ORI-4_ol1 rim	ML22-88	South Caldera	39.4271	41.8739	0.22484	0.23621	17.4584	0.271591	99.6143		81.0445
ORI-4_ol2 rim	ML22-88	South Caldera	39.2067	41.9371	0.192702	0.218035	16.6635	0.314543	98.6525		81.7725
ORI-4_ol3 rim	ML22-88	South Caldera	39.2788	41.3754	0.223107	0.229915	17.7067	0.23428	99.1562		80.6403
ORI-4_ol4 rim	ML22-88	South Caldera	38.7567	42.1647	0.199006	0.224199	16.0004	0.318374	97.7897		82.4485
ORI-4_ol5 rim	ML22-88	South Caldera	39.267	42.2713	0.189954	0.216718	16.0732	0.310889	98.4497		82.4193
ORI-4_ol6 rim	ML22-88	South Caldera	39.8609	42.058	0.215832	0.228583	17.4572	0.238821	100.157		81.1128
ORI-4_ol7 rim	ML22-88	South Caldera	40.4955	41.7392	0.315415	0.257694	18.9681	0.211515	102.344		79.6854
ORI-4_ol8 rim	ML22-88	South Caldera	40.4616	41.7607	0.292387	0.24786	18.9863	0.199608	102.145		79.6782
ORI-4_ol9 rim	ML22-88	South Caldera	39.1346	43.0227	0.239403	0.242158	17.5697	0.264554	100.586		81.3606
ORI-4_ol10 rim	ML22-88	South Caldera	40.5139	43.5123	0.229169	0.242227	17.6485	0.225616	102.474		81.4642
ORI-4_ol11 rim	ML22-88	South Caldera	39.5526	42.406	0.256855	0.245696	17.815	0.251221	100.649		80.9276
ORI-4_ol12 rim	ML22-88	South Caldera	40.1349	40.8896	0.255418	0.260325	19.1214	0.203798	100.937		79.2182
ORI-4_ol13 rim	ML22-88	South Caldera	39.3827	42.5376	0.237254	0.231953	17.4837	0.207346	100.193		81.2628
ORI-4_ol15 rim	ML22-88	South Caldera	39.7724	40.8823	0.21318	0.246689	17.8528	0.213689	99.2806		80.3229
ORI-4_ol16 rim	ML22-88	South Caldera	40.6965	43.8395	0.207215	0.209221	16.3071	0.270496	101.693		82.7356
ORI-4_ol17 rim	ML22-88	South Caldera	38.7127	42.5607	0.209633	0.214081	16.4107	0.288612	98.5821		82.2161
ORI-4_ol18 rim	ML22-88	South Caldera	40.2893	40.7989	0.29401	0.264866	19.6075	0.193757	101.556		78.7648
ORI-4_ol19 rim	ML22-88	South Caldera	38.959	40.6481	0.206142	0.229714	17.3609	0.237467	97.719		80.6714
ORI-4_ol20 rim	ML22-88	South Caldera	39.9235	41.6752	0.228658	0.227003	17.4721	0.230761	99.8814		80.9593
ORI-4_ol21 rim	ML22-88	South Caldera	38.1406	40.7049	0.21506	0.234585	17.8603	0.213146	97.4663		80.2474
ORI-4_ol22 rim	ML22-88	South Caldera	39.6042	42.1353	0.209984	0.221275	17.116	0.243208	99.6461		81.4412
Fluid Inclusion Host
ML22_1_FIA	ML22-87	Northeast Rift Zone	39.0264	47.0926	0.201129	0.168042	12.3676	0.321454	99.1772		87.17
ML22_16_FIA	ML22-87	Northeast Rift Zone	40.087	48.0808	0.178931	0.141334	10.7825	0.393898	99.6645		88.835
ML22_16_FIB	ML22-87	Northeast Rift Zone	40.4459	47.9758	0.183931	0.151792	10.6776	0.398294	99.8333		88.91
ML22_13_av	ML22-87	Northeast Rift Zone	40.2611	48.4181	0.183405	0.158712	11.186	0.389943	100.597		88.5365
ML22_7_reg1	ML22-87	Northeast Rift Zone	39.4858	47.5758	0.181388	0.147298	10.6368	0.408329	98.4354		88.8651
ML22_15_FIA	ML22-87	Northeast Rift Zone	39.0605	43.9633	0.221634	0.208932	15.3282	0.221618	99.0042		83.6538
ML22_2_av_core2	ML22-87	Northeast Rift Zone	39.9347	46.0898	0.181917	0.143542	10.7628	0.395303	97.508		88.4273
ML22_2_av_core1	ML22-87	Northeast Rift Zone	40.1604	46.3918	0.179008	0.141619	10.7449	0.401914	98.0197		88.5109
Note(s): 1 Sample metadata can be found in Downs et al. 2023; 2 Forsterite, Fo; [Mg/(Mg+Fe)x100]
Cores and FI hosts represent an average of three replicate analyses
Rims represent a single analysis
Downs DT, Trusdell FA, Lynn KJ, Schmith J, Chang JM, Gansecki CA, Lundblad SP, Deligne NI, Orr TR, Gallant E, Dotray PJ, Zoeller MH, Patrick MR, Parcheta CA, McDade B, Mills PR (2023) Sample details and near-real-time ED-XRF and grain size data collected during the November-December 2022 eruption of Mauna Loa volcano, Island of Hawai‘i. U.S. Geological Survey data release, doi: 10.5066/P9NA7GU3

## Sheet: S5. EBSD
Lynn et al. Mauna Loa 2022 Eruption Supplementary Data: Electron backscatter diffraction data and calculated angles between crystallographic axes and traverse
Sample 1	Location	Mount	Crystal	a-axis trend	a-axis plunge	b-axis trend	b-axis plunge	c-axis trend	c-axis plunge	traverse trend	alpha	beta	gamma
ML22-87	Northeast Rift Zone	ORI-1	1	156	10	288	78	65	9	245	89	81	9
ML22-87	Northeast Rift Zone	ORI-1	3	113	9	279	81	24	3	110	10	81	86
ML22-87	Northeast Rift Zone	ORI-1	4	293	10	120	79	24	4	290	10	79	86
ML22-87	Northeast Rift Zone	ORI-1	5	205	3	306	78	114	11	25	3	88	89
ML22-87	Northeast Rift Zone	ORI-1	6	207	71	9	19	100	6	190	72	19	90
ML22-87	Northeast Rift Zone	ORI-1	7	270	23	163	35	27	47	88	23	78	71
ML22-87	Northeast Rift Zone	ORI-1	8	200	44	3	45	101	10	12	45	48	89
ML22-87	Northeast Rift Zone	ORI-1	9	215	50	25	40	119	5	135	84	75	17
ML22-87	Northeast Rift Zone	ORI-1	11	148	9	294	78	57	8	330	9	80	87
ML22-87	Northeast Rift Zone	ORI-1	14	83	18	292	71	175	10	230	37	81	56
ML22-87	Northeast Rift Zone	ORI-1	16	260	4	350	5	130	85	345	85	7	86
ML22-87	Northeast Rift Zone	ORI-1	18	242	83	8	4	98	6	45	83	37	53
ML22-87	Northeast Rift Zone	ORI-1	pyx17	256	78	121	9	30	9	120	81	9	90
ML22-89	South Caldera	ORI-2	1	218	3	29	87	309	0	217	3	87	88
ML22-89	South Caldera	ORI-2	2	117	9	4	67	211	21	20	83	68	24
ML22-89	South Caldera	ORI-2	3	19	12	109	0	210	78	90	71	19	84
ML22-89	South Caldera	ORI-2	4	358	65	176	26	85	1	315	72	47	50
ML22-89	South Caldera	ORI-2	5	54	5	149	41	319	49	320	86	42	49
ML22-89	South Caldera	ORI-2	6	98	3	195	70	7	20	5	87	70	20
ML22-89	South Caldera	ORI-2	7	32	62	145	13	241	25	35	62	71	36
ML22-89	South Caldera	ORI-2	8	144	3	52	18	245	72	45	81	19	73
ML22-89	South Caldera	ORI-2	9	72	74	174	5	267	17	25	79	31	63
ML22-89	South Caldera	ORI-2	10	256	2	152	84	345	6	150	74	84	16
ML22-89	South Caldera	ORI-2	11	194	54	10	37	100	1	10	54	37	90
ML22-89	South Caldera	ORI-2	12	166	70	336	19	67	3	20	74	47	47
ML22-27	Moku‘āweoweo	ORI-3	1	49	28	306	23	182	54	45	28	82	65
ML22-27	Moku‘āweoweo	ORI-3	2	272	38	121	48	14	14	270	38	55	76
ML22-27	Moku‘āweoweo	ORI-3	3	-	-	-	-	-	-	-	90	45	45
ML22-27	Moku‘āweoweo	ORI-3	4	36	52	221	37	129	1	90	69	58	39
ML22-27	Moku‘āweoweo	ORI-3	5	338	14	216	64	74	22	225	68	64	36
ML22-27	Moku‘āweoweo	ORI-3	6	310	7	71	72	217	16	45	85	74	18
ML22-27	Moku‘āweoweo	ORI-3	7	295	72	169	11	77	15	335	76	18	78
ML22-27	Moku‘āweoweo	ORI-3	8	62	3	265	87	151	2	150	88	89	2
ML22-27	Moku‘āweoweo	ORI-3	10	252	87	87	4	358	0	130	88	43	48
ML22-27	Moku‘āweoweo	ORI-3	11	37	7	143	66	304	22	310	87	67	23
ML22-27	Moku‘āweoweo	ORI-3	12	299	72	71	13	164	14	40	87	33	57
ML22-27	Moku‘āweoweo	ORI-3	14	107	9	302	81	198	3	200	87	88	4
ML22-27	Moku‘āweoweo	ORI-3	16	198	3	92	83	288	8	290	88	83	8
ML22-27	Moku‘āweoweo	ORI-3	17	76	24	285	63	171	12	300	49	64	52
ML22-27	Moku‘āweoweo	ORI-3	pyx2	18	41	198	50	108	0	18	41	50	90
ML22-88	South Caldera	ORI-4	1	28	9	252	78	119	7	225	19	79	74
ML22-88	South Caldera	ORI-4	2	12	4	185	87	283	0	195	5	87	88
ML22-88	South Caldera	ORI-4	3	268	8	15	66	176	24	225	44	69	53
ML22-88	South Caldera	ORI-4	4	90	12	325	70	184	18	87	12	79	85
ML22-88	South Caldera	ORI-4	5	302	5	135	82	33	1	125	6	82	88
ML22-88	South Caldera	ORI-4	6	325	5	61	48	231	40	230	85	49	40
ML22-88	South Caldera	ORI-4	7	103	84	303	7	214	3	310	85	10	84
ML22-88	South Caldera	ORI-4	8	86	76	266	15	357	0	315	81	51	42
ML22-88	South Caldera	ORI-4	9	188	65	6	25	97	1	20	66	28	77
ML22-88	South Caldera	ORI-4	10	330	56	100	23	201	23	315	57	41	68
ML22-88	South Caldera	ORI-4	11	335	20	119	66	240	13	350	25	75	71
ML22-88	South Caldera	ORI-4	12	172	8	66	66	264	23	260	88	67	23
ML22-88	South Caldera	ORI-4	13	193	55	360	36	96	6	10	55	37	86
ML22-88	South Caldera	ORI-4	15	167	47	317	40	60	15	190	51	63	52
ML22-88	South Caldera	ORI-4	16	21	30	147	46	272	31	295	87	54	38
ML22-88	South Caldera	ORI-4	17	352	60	243	11	145	28	63	81	11	83
ML22-88	South Caldera	ORI-4	18	86	13	256	78	357	1	220	47	80	43
ML22-88	South Caldera	ORI-4	19	59	5	316	72	152	17	152	87	73	17
ML22-88	South Caldera	ORI-4	20	56	30	173	39	300	37	225	32	61	78
ML22-88	South Caldera	ORI-4	21	19	7	197	83	289	0	110	89	90	1
ML22-88	South Caldera	ORI-4	22	314	1	193	84	46	6	220	86	85	9
Note(s): ML22-ORI-3_ol3 orientation was estimated as "ideal" based on morphology in 2D section and identification of crystal faces and crystallographic axes.

## Sheet: S6. Timescales
Lynn et al. Mauna Loa 2022 Eruption Supplementary Data: Calculated diffusion timescales from olivine crystals, reported as days
Sample 1	Location	Mount	Crystal	Core Fo	Rim Fo	Timescale (Median)	Day Erupted	Adjusted Median (relative to eruption start)	Adjusted Time Minimum (95% confidence)	Adjusted Time Maximum (95% confidence)	Shea et al. (2023) Median Timescale (10x shorter) 2
ML22-87	Northeast Rift Zone	ORI-1	1	87.4	79.9	9.87688	11	-1.12312	-5.04552	3.54934	-0.112312
ML22-87	Northeast Rift Zone	ORI-1	3	88.2	80	28.978	11	17.978	5.99982	30.0218	1.7978
ML22-87	Northeast Rift Zone	ORI-1	4	88.1	77	9.22901	11	-1.77099	-4.32829	1.91086	-0.177099
ML22-87	Northeast Rift Zone	ORI-1	5	88.8	79.7	40.9623	11	29.9623	17.5159	46.6835	2.99623
ML22-87	Northeast Rift Zone	ORI-1	6	84	80	15.2264	11	4.22642	-2.30659	12.0371	0.422642
ML22-87	Northeast Rift Zone	ORI-1	7	87.5	78.2	47.0934	11	36.0934	21.2521	55.673	3.60934
ML22-87	Northeast Rift Zone	ORI-1	8	87.3	78.5	73.0202	11	62.0202	40.531	90.7992	6.20202
ML22-87	Northeast Rift Zone	ORI-1	9	86.5	81.7	7.4164	11	-3.5836	-6.0042	-0.401104	-0.35836
ML22-87	Northeast Rift Zone	ORI-1	11	88.1	78.1	21.9295	11	10.9295	3.18736	30.1967	1.09295
ML22-87	Northeast Rift Zone	ORI-1	14	87.5	78.2	19.8232	11	8.82321	3.41468	16.5085	0.882321
ML22-87	Northeast Rift Zone	ORI-1	16	87.1	81	231.864	11	220.864	148.864	316.185	22.0864
ML22-87	Northeast Rift Zone	ORI-1	18	88.1	82.6	16.681	11	5.68097	-0.399683	13.3238	0.568097
ML22-89	South Caldera	ORI-2	1	89.4	81.7	224.772	0	224.772	160.961	312.738	22.4772
ML22-89	South Caldera	ORI-2	2	89	81	9.11164	0	9.11164	6.12236	13.012	0.911164
ML22-89	South Caldera	ORI-2	3	86	81.4	29.0642	0	29.0642	19.2428	41.7	2.90642
ML22-89	South Caldera	ORI-2	4	88.3	82.2	30.8116	0	30.8116	21.9248	43.0929	3.08116
ML22-89	South Caldera	ORI-2	5	89.1	80.1	14.5208	0	14.5208	10.4426	20.0919	1.45208
ML22-89	South Caldera	ORI-2	6	85.8	81.7	49.3987	0	49.3987	34.1313	70.0698	4.93987
ML22-89	South Caldera	ORI-2	7	87.4	82.1	87.437	0	87.437	61.8275	122.403	8.7437
ML22-89	South Caldera	ORI-2	8	88.6	82.3	37.7182	0	37.7182	26.8177	52.2189	3.77182
ML22-89	South Caldera	ORI-2	9	88.75	83.35	12.2667	0	12.2667	8.15839	17.8495	1.22667
ML22-89	South Caldera	ORI-2	10	85	81.2	64.905	0	64.905	44.3951	92.7273	6.4905
ML22-89	South Caldera	ORI-2	11	89	83.5	51.8262	0	51.8262	35.7293	74.0678	5.18262
ML22-89	South Caldera	ORI-2	12	88.8	80.7	173.597	0	173.597	124.836	240.505	17.3597
ML22-27	Moku‘āweoweo	ORI-3	1	88.9	81.2	32.0588	0	32.0588	23.4584	44.1757	3.20588
ML22-27	Moku‘āweoweo	ORI-3	2	88.1	81.1	53.0522	0	53.0522	37.5432	74.6823	5.30522
ML22-27	Moku‘āweoweo	ORI-3	3	87.8	81.7	66.0561	0	66.0561	46.1231	92.7734	6.60561
ML22-27	Moku‘āweoweo	ORI-3	4	89	81.1	101.337	0	101.337	73.4619	140.582	10.1337
ML22-27	Moku‘āweoweo	ORI-3	5	88.9	82.1	27.17	0	27.17	19.6484	37.4787	2.717
ML22-27	Moku‘āweoweo	ORI-3	6	87.4	80	52.6085	0	52.6085	37.5529	73.1284	5.26085
ML22-27	Moku‘āweoweo	ORI-3	7	87.7	82.1	61.9097	0	61.9097	42.4405	87.1465	6.19097
ML22-27	Moku‘āweoweo	ORI-3	8	87.8	81.2	83.1844	0	83.1844	58.8812	116.081	8.31844
ML22-27	Moku‘āweoweo	ORI-3	10	89	79.6	27.8955	0	27.8955	19.9268	38.5953	2.78955
ML22-27	Moku‘āweoweo	ORI-3	11	88.8	81.8	53.2708	0	53.2708	38.8544	73.3078	5.32708
ML22-27	Moku‘āweoweo	ORI-3	12	89.2	81.3	70.5851	0	70.5851	50.8636	97.7572	7.05851
ML22-27	Moku‘āweoweo	ORI-3	14	88.1	81.9	37.554	0	37.554	27.025	52.1457	3.7554
ML22-27	Moku‘āweoweo	ORI-3	16	87.8	81.6	75.025	0	75.025	52.388	104.832	7.5025
ML22-27	Moku‘āweoweo	ORI-3	17	87.2	79.5	65.5514	0	65.5514	48.0261	90.0915	6.55514
ML22-88	South Caldera	ORI-4	1	88.1	81	75.4997	0	75.4997	52.9997	105.153	7.54997
ML22-88	South Caldera	ORI-4	2	88.1	81.8	36.7265	0	36.7265	25.3632	51.8227	3.67265
ML22-88	South Caldera	ORI-4	3	88.9	80.6	32.202	0	32.202	22.8428	44.9322	3.2202
ML22-88	South Caldera	ORI-4	4	87.5	82.4	56.3593	0	56.3593	37.8109	80.271	5.63593
ML22-88	South Caldera	ORI-4	5	87.1	82.4	27.8427	0	27.8427	18.0703	40.1212	2.78427
ML22-88	South Caldera	ORI-4	6	88.35	81.1	16.2085	0	16.2085	10.3143	24.1356	1.62085
ML22-88	South Caldera	ORI-4	7	87.6	79.7	54.279	0	54.279	37.4226	76.3513	5.4279
ML22-88	South Caldera	ORI-4	8	88.15	79.7	28.6272	0	28.6272	19.7931	40.4291	2.86272
ML22-88	South Caldera	ORI-4	9	88.2	81.4	53.643	0	53.643	38.2514	74.8919	5.3643
ML22-88	South Caldera	ORI-4	10	88.5	81.4	35.3081	0	35.3081	25.1096	49.4301	3.53081
ML22-88	South Caldera	ORI-4	11	87.4	80.9	27.411	0	27.411	19.2723	38.3552	2.7411
ML22-88	South Caldera	ORI-4	12	87.6	79.2	19.8399	0	19.8399	14.4144	27.4266	1.98399
ML22-88	South Caldera	ORI-4	13	87.2	81.3	46.9176	0	46.9176	30.9127	67.0772	4.69176
ML22-88	South Caldera	ORI-4	15	87.9	80.3	167.377	0	167.377	118.987	233.091	16.7377
ML22-88	South Caldera	ORI-4	16	88.9	82.7	11.8385	0	11.8385	7.43593	17.4145	1.18385
ML22-88	South Caldera	ORI-4	17	87.4	82.2	38.8821	0	38.8821	21.3105	61.2423	3.88821
ML22-88	South Caldera	ORI-4	18	88.5	78.8	1.12554	0	1.12554	1.00541	1.4959	0.112554
ML22-88	South Caldera	ORI-4	19	87	80.7	28.705	0	28.705	20.3326	40.3115	2.8705
ML22-88	South Caldera	ORI-4	20	87.7	81	124.915	0	124.915	89.4287	173.439	12.4915
ML22-88	South Caldera	ORI-4	21	87.8	80.3	48.7069	0	48.7069	34.4417	68.1851	4.87069
ML22-88	South Caldera	ORI-4	22	88.5	81.4	11.8231	0	11.8231	8.12958	16.8885	1.18231
Note(s): 1 Sample metadata can be found in Downs et al. (2023); 2 Shea et al. (2023) timescale is adjusted median value relative to eruption start divided by 10x, as shown in Fig. S9
Downs DT, Trusdell FA, Lynn KJ, Schmith J, Chang JM, Gansecki CA, Lundblad SP, Deligne NI, Orr TR, Gallant E, Dotray PJ, Zoeller MH, Patrick MR, Parcheta CA, McDade B, Mills PR (2023) Sample details and near-real-time ED-XRF and grain size data collected during the November-December 2022 eruption of Mauna Loa volcano, Island of Hawai‘i. U.S. Geological Survey data release, doi: 10.5066/P9NA7GU3

## Sheet: S7. FI Raman Data
Lynn et al. Mauna Loa 2022 Eruption Supplementary Data: Peak fitting data (all peak heights, areas, errors etc), merged with EPMA data in the neighboring host (where relevant)
Filename	Sample 1	Location	Fo	Density g/cm3	σ Density g/cm3	σ Density g/cm3 (from Ne+peakfit)	σ Density g/cm3 (from densimeter)	Corrected_Splitting	Corrected_Splitting_σ	Corrected_Splitting_σ_Ne	Corrected_Splitting_σ_peak_fit	power (mW)	Spectral Center	Preferred D_σ_Ne	Preferred D_σ_pkfit	LowD_RT	HighD_RT	LowD_SC	LowD_SC_σ	MedD_SC	MedD_SC_σ	HighD_SC	HighD_SC_σ	Splitting	Split_σ	Diad1_Combofit_Cent	Diad1_cent_err	Diad1_Combofit_Height	Diad1_Voigt_Cent	Diad1_Voigt_Area	Diad1_Voigt_Sigma	Diad1_Residual	Diad1_Prop_Lor	Diad1_fwhm	Diad2_Combofit_Cent	Diad2_cent_err	Diad2_Combofit_Height	Diad2_Voigt_Cent	Diad2_Voigt_Area	Diad2_Voigt_Sigma	Diad2_Voigt_Gamma	Diad2_Residual	Diad2_Prop_Lor	Diad2_fwhm	HB1_Cent	HB1_Area	HB1_Sigma	HB2_Cent	HB2_Area
ORI1_1_A	ML22-87	Northeast Rift Zone	0.874	0.176327	0.0034125	0.00245318	0.00237214	103.185	0.0060388	0.000869171	0.00598995	19.985	1325	0	0			0.172345	0.00464515	0.176327	0.0034125	0.0298617	0.00462008	103.427	0.00598995	1285.54	0.00404463	464.938	1285.54	862.894	0.703449	2.22901	0.599353	1.4069	1388.96	0.0044182	863.395	1388.96	1313.73	0.578195	0	4.2813	0.595955	1.15639	1265.43	98.3564	0.909085
ORI1_1_C	ML22-87	Northeast Rift Zone	0.874	0.222041	0.00554252	0.00495229	0.00236256	103.297	0.0120084	0.000875153	0.0120002	15.9505	1325	0	0			0.216612	0.0064494	0.222041	0.00554252	0.10673	0.00834445	103.539	0.0120002	1285.23	0.0114226	205.956	1285.23	436.178	0.786354	2.2635	0.645007	1.57271	1388.77	0.00360842	410.594	1388.77	674.782	0.605034	0	1.99711	0.670454	1.21007	1265.09	53.7475	1.16923	1410.16	76.1553
ORI1_1_D	ML22-87	Northeast Rift Zone	0.874	0.204955	0.0030717	0.00195913	0.00236583	103.255	0.0047792	0.000854945	0.00471318	19.949	1325	0	0			0.200144	0.00452893	0.204955	0.0030717	0.0784477	0.00375669	103.498	0.00471318	1285.4	0	155.077	1285.4	297.77	0.736798	1.98598	0.568139	1.4736	1388.9	0.00471318	281.359	1388.9	457.491	0.609749	0	1.81447	0.6258	1.2195	1265.27	24.3301	0.472976	1410.11	51.7803
ORI1_1_E	ML22-87	Northeast Rift Zone	0.874	0.209727	0.00277258	0.00144726	0.00236488	103.267	0.00352496	0.000852839	0.00342829	19.908	1325	0	0			0.204753	0.00436842	0.209727	0.00277258	0.0864013	0.00302815	103.51	0.00342829	1285.4	0	185.918	1285.4	360.025	0.736134	1.65369	0.591858	1.47227	1388.91	0.00342829	347.592	1388.91	561.196	0.602666	0	1.8093	0.637153	1.20533	1265.21	31.3464	0.704564	1410.34	59.0639
ORI1_1_F	ML22-87	Northeast Rift Zone	0.874	0.194063	0.00260636	0.00108864	0.00236811	103.229	0.00266506	0.000849394	0.00253203	19.857	1325	0	0			0.189597	0.00419493	0.194063	0.00260636	0.0601377	0.00261016	103.472	0.00253203	1285.45	0.0020601	669.637	1285.45	1272.83	0.707447	3.05896	0.644525	1.41489	1388.92	0.00147212	1227.76	1388.92	1941.66	0.592602	0	2.79158	0.627701	1.1852	1265.25	137.822	0.962245	1410.28	221.777
ORI1_1_G	ML22-87	Northeast Rift Zone	0.874	0.219817	0.00272049	0.00134815	0.00236296	103.292	0.00327246	0.000844607	0.00316905	19.817	1325	0	0			0.214474	0.00439067	0.219817	0.00272049	0.103083	0.00287517	103.535	0.00316905	1285.32	0.00302275	803.071	1285.32	1695.86	0.775817	3.4847	0.676303	1.55163	1388.86	0.000951758	1566.77	1388.86	2587.53	0.609101	0	3.60328	0.666668	1.2182	1265.17	179.005	1.02797	1410.29	280.561
ORI1_1_H	ML22-87	Northeast Rift Zone	0.874	0.196792	0.00396184	0.00317664	0.00236753	103.235	0.00776979	0.000841769	0.00774229	19.796	1325	0	0			0.192244	0.00510566	0.196792	0.00396184	0.064747	0.00566569	103.479	0.00774229	1285.44	0.00703002	212.001	1285.44	404.734	0.695393	1.82946	0.697049	1.39079	1388.92	0.00324375	390.215	1388.92	627.08	0.590183	0	1.85225	0.676947	1.18037	1265.35	53.6069	0.974039	1410.18	65.6291
ORI1_15_B	ML22-87	Northeast Rift Zone		0.0944507	0.00440698	0.00222822	0.00380217	102.989	0.00562342	0.000951373	0.005555	19.951	1325	0	0			0.0944507	0.00440698	0.0973479	0.00327687	-0.111881	0.00459697	103.224	0.005555	1286.07	0.00506286	414.991	1286.07	601.905	0.545245	2.62334	0.619699	1.09049	1389.29	0.00228594	716.615	1389.29	899.513	0.483851	0	2.47918	0.556552	0.967701	1265.87	83.9291	0.601713	1410.63	119.775
ORI1_15_C	ML22-87	Northeast Rift Zone		0.110375	0.00474315	0.00281938	0.00381426	103.029	0.00711534	0.000939261	0.00706918	19.991	1325	0	0			0.110375	0.00474315	0.113363	0.00371221	-0.0822315	0.00555902	103.264	0.00706918	1285.86	0	102.743	1285.86	173.275	0.656723	1.85669	0.530463	1.31345	1389.12	0.00706918	193.224	1389.12	278.392	0.530803	0	1.6125	0.66935	1.06161	1265.52	9.42224	0.505733	1410.36	40.3751
ORI1_4_E	ML22-87	Northeast Rift Zone	0.879	0.08505	0.0118213	0.0111935	0.00380115	102.965	0.0282492	0.00085175	0.0283036	24.936	1325	0	0			0.08505	0.0118213	0.0879217	0.0114658	-0.129545	0.0211937	103.21	0.0283036	1286.28	0.0245578	60.188	1286.28	72.6359	0.488963	1.75283	0.426899	0.977926	1389.49	0.0140715	105.068	1389.49	119.149	0.430812	0	1.8666	0.59321	0.861625				1410.68	16.0839
ORI1_4_F	ML22-87	Northeast Rift Zone	0.879	0.0682148	0.00661398	0.00540585	0.0038107	102.922	0.0136429	0.000853924	0.0136485	24.951	1325	0	0			0.0682148	0.00661398	0.0710891	0.00590698	-0.161481	0.0104995	103.167	0.0136485	1286.34	0	44.4699	1286.34	54.4644	0.526109	1.77585	0.264549	1.05222	1389.51	0.0136485	81.7143	1389.51	94.9625	0.474747	0	1.60787	0.406594	0.949495
ORI1_5_B	ML22-87	Northeast Rift Zone	0.8882	0.244401	0.00461039	0.00393354	0.00235894	103.351	0.00947862	0.000845219	0.00946089	19.991	1325	0	0			0.237978	0.00579519	0.244401	0.00461039	0.142731	0.00658761	103.597	0.00946089	1285.15	0.00844557	312.365	1285.15	809.794	1.01669	2.91255	0.530233	2.03338	1388.75	0.00425409	641.926	1388.75	1281.1	0.748119	0	3.12956	0.629238	1.49624	1265.06	98.2732	1.35292	1410.23	187.261
ORI1_5_C	ML22-87	Northeast Rift Zone	0.8882	0.229099	0.00355295	0.00264802	0.00236132	103.314	0.00640644	0.000858102	0.00636331	19.9713	1325	0	0			0.223383	0.00495503	0.229099	0.00355295	0.118239	0.004681	103.56	0.00636331	1285.27	0.00582126	347.135	1285.27	762.459	0.811552	2.5787	0.661933	1.6231	1388.82	0.00255864	673.766	1388.82	1192.59	0.650743	0	2.55963	0.674198	1.30149	1265.02	78.7845	1.06004	1410.17	137.283
ORI1_5_D	ML22-87	Northeast Rift Zone	0.8882	0.338542	0.00329601	0.00231169	0.00234942	103.574	0.00536324	0.000825427	0.00531195	19.975	1325	0	0			0.326209	0.00548688	0.338542	0.00329601	0.28558	0.00374499	103.82	0.00531195	1284.71	0.00458392	693.173	1284.71	1862.64	1.0254	4.00971	0.582872	2.05081	1388.53	0.00268413	1512.12	1388.53	3042.71	0.724672	0	4.36148	0.724191	1.44934	1264.58	209.581	1.66433	1410	332.687
ORI1_5_E	ML22-87	Northeast Rift Zone	0.8882	0.257518	0.00477394	0.00415158	0.00235687	103.382	0.00994388	0.000824779	0.0099332	19.948	1325	0	0			0.250499	0.00592997	0.257518	0.00477394	0.163778	0.00678625	103.629	0.0099332	1285.09	0.00916395	225.48	1285.09	544.552	0.89562	2.2093	0.653523	1.79124	1388.71	0.00383281	453.196	1388.71	854.141	0.687021	0	2.40306	0.695004	1.37404	1264.98	55.7857	1.04944	1410.04	86.3163
ORI1_5_F	ML22-87	Northeast Rift Zone	0.8882	0.26874	0.00455571	0.00389957	0.00235539	103.409	0.00930143	0.000826884	0.00928666	19.985	1325	0	0			0.261127	0.00582436	0.26874	0.00455571	0.181348	0.00632652	103.655	0.00928666	1285.12	0.00876663	246.653	1285.12	556.441	0.901142	2.26298	0.46436	1.80228	1388.78	0.00306402	507.713	1388.78	934.163	0.674164	0	2.21985	0.682686	1.34833	1264.97	51.5993	0.87837	1410.26	106.349
ORI1_5_G	ML22-87	Northeast Rift Zone	0.8882	0.277198	0.00361556	0.00274395	0.00235437	103.429	0.0065241	0.000827721	0.00648679	19.981	1325	0	0			0.269108	0.00525137	0.277198	0.00361556	0.19444	0.00459058	103.676	0.00648679	1285.04	0.00599726	369.593	1285.04	873.511	0.878941	2.9704	0.646488	1.75788	1388.72	0.00247211	750.8	1388.72	1384.34	0.687895	0	2.62089	0.638606	1.37579	1264.85	75.1426	1.03502	1410.14	157.345
ORI1_7_A	ML22-87	Northeast Rift Zone	0.8748	0.0314265	0.00579077	0.00429729	0.00388154	102.83	0.0108452	0.000824667	0.0108395	24.975	1325	0	0			0.0314265	0.00579077	0.0344978	0.00489916	-0.232608	0.00864692	103.074	0.0108395	1286.56	0.0101671	131.097	1286.56	152.992	0.510585	1.56828	0.212685	1.02117	1389.63	0.00375842	204.767	1389.63	223.906	0.455566	0	1.7225	0.350697	0.911133	1266.07	13.5772	0.531659	1410.95	28.333
ORI1_9_A	ML22-87	Northeast Rift Zone	0.8711	0.250876	0.00392829	0.003142	0.00235782	103.367	0.007544	0.00100122	0.00749426	14.728	1325	0	0			0.244187	0.00530853	0.250876	0.00392829	0.153271	0.00530669	103.601	0.00749426	1285.19	0.00679741	294.597	1285.19	652.534	0.82922	2.11686	0.630192	1.65844	1388.79	0.0031558	588.858	1388.79	1011.94	0.628181	0	2.48631	0.688351	1.25636	1265	60.9326	1.18514	1410.18	119.48
ORI2_11_A	ML22-89	South Caldera	0.8898	0.10619	0.00401413	0.00126429	0.00380982	103.018	0.00319073	0.000901843	0.00306769	19.938	1325	0	0			0.10619	0.00401413	0.109148	0.00270854	-0.0899905	0.0030318	103.256	0.00306769	1286.17	0	219.3	1286.17	292.945	0.51287	1.46154	0.566733	1.02574	1389.42	0.00306769	360.446	1389.42	424.081	0.460136	0	1.67508	0.519499	0.920273	1265.73	33.6176	0.578527	1410.82	63.2023
ORI2_2_A	ML22-89	South Caldera	0.8614	0.211159	0.00280295	0.00150505	0.0023646	103.27	0.00366397	0.000925331	0.00355331	12.024	1325	0	0			0.206135	0.00439361	0.211159	0.00280295	0.0887811	0.00310125	103.507	0.00355331	1285.41	0.00318114	724.131	1285.41	1484.08	0.75615	3.2416	0.665944	1.5123	1388.92	0.00158315	1385.29	1388.92	2271.3	0.603003	0	3.52273	0.673552	1.20601	1265.1	155.758	1.00496	1410.32	253.889
ORI3_19_A	ML22-27	Moku‘āweoweo		0.162273	0.00586522	0.00434316	0.00394179	103.16	0.0109609	0.00098147	0.0109425	19.988	1325	0	0			0.162273	0.00586522	0.166017	0.00503427	0.0119995	0.0079559	103.402	0.0109425	1285.6	0.010426	388.991	1285.6	776.74	0.72201	3.52231	0.71464	1.44402	1389	0.00332226	743.987	1389	1202.02	0.599791	0	3.29245	0.650687	1.19958	1265.42	95.4503	0.96377	1410.38	159.363
ML22_13_FIA	ML22-87	Northeast Rift Zone	0.885265	0.218518	0.00810394	0.00775172	0.0023632	103.288	0.0188244	0.000660437	0.0188581	12.145	1325	0	0			0.213225	0.00855403	0.218518	0.00810394	0.100947	0.0128935	103.537	0.0188581	1285.25	0.0169265	563.38	1285.25	1449.17	0.819091	10.7869	1	1.63818	1388.79	0.00831398	1100.51	1388.79	2157.78	0.675479	0	12.1802	0.827166	1.35096	1265.04	172.57	1.58305	1410.06	221.535
ML22_13_FIB	ML22-87	Northeast Rift Zone		0.204459	0.00692493	0.00650823	0.00236593	103.254	0.0158789	0.000659447	0.0159035	12.171	1325	0	0			0.199664	0.0075161	0.204459	0.00692493	0.0776188	0.0110367	103.503	0.0159035	1285.39	0.0145197	387.458	1285.39	852.621	0.808852	5.68325	0.675122	1.6177	1388.89	0.00648846	725.584	1388.89	1212.32	0.646673	0	6.34134	0.54607	1.29335	1265.16	112.537	2.13193	1410.27	98.0667
ML22_16_FIA	ML22-87	Northeast Rift Zone	0.888252	0.228904	0.00329656	0.0023003	0.00236134	103.314	0.00556631	0.000660351	0.00554042	12.12	1325	0	0			0.223201	0.00478639	0.228904	0.00329656	0.117948	0.00416494	103.565	0.00554042	1285.25	0.00508213	575.564	1285.25	1367.51	0.878908	3.12967	0.660012	1.75782	1388.81	0.0022064	1185.66	1388.81	2139.36	0.661609	0	3.00658	0.68292	1.32322	1264.94	181.903	1.46939	1410.21	224.157
ML22_16_FIB	ML22-87	Northeast Rift Zone	0.889003	0.207728	0.00569941	0.00518544	0.00236528	103.262	0.012638	0.000660966	0.0126514	12.095	1325	0	0			0.202823	0.00649011	0.207728	0.00569941	0.0830745	0.00883306	103.513	0.0126514	1285.29	0.0110198	306.995	1285.29	798.073	0.830927	4.2054	0.992369	1.66185	1388.8	0.00621473	632.505	1388.8	1275.58	0.657298	0	4.845	0.949943	1.3146	1264.88	120.081	1.7678	1410.25	115.966
ML22_16_FIC	ML22-87	Northeast Rift Zone		0.208016	0.00786775	0.00750381	0.00236522	103.263	0.0182865	0.000668125	0.0183191	11.962	1325	0	0			0.203101	0.00834024	0.208016	0.00786775	0.0835546	0.0126325	103.516	0.0183191	1285.46	0.0168301	107.186	1285.46	234.997	0.771136	2.254	0.782743	1.54227	1388.98	0.00723433	210.904	1388.98	355.568	0.629657	0	1.73739	0.635829	1.25931				1410.33	37.3917
ML22_1_FIA	ML22-87	Northeast Rift Zone	0.871589	0.164327	0.00416321	0.00131672	0.0039495	103.165	0.00332303	0.000706746	0.00325468	11.985	1325	0	0			0.164327	0.00416321	0.168117	0.00272944	0.0156529	0.00299619	103.409	0.00325468	1285.49	0.00291077	1162.79	1285.49	2147.64	0.677699	4.39215	0.679328	1.3554	1388.9	0.00145615	2183.52	1388.9	3319.97	0.564826	0	4.38318	0.649881	1.12965	1265.26	246.106	1.01926	1410.27	350.396
ML22_2_FIA	ML22-87	Northeast Rift Zone	0.884172	0.189292	0.00301135	0.00185886	0.00236916	103.217	0.00455748	0.000694152	0.00451499	12.022	1325	0	0			0.184966	0.00442298	0.189292	0.00301135	0.0520507	0.00366322	103.462	0.00451499	1285.35	0.00404994	691.036	1285.35	1475.42	0.750685	3.49961	0.780823	1.50137	1388.82	0.00199576	1327.28	1388.82	2244.88	0.602536	0	3.28587	0.75444	1.20507	1265.09	193.281	1.31071	1410.2	243.418
ML22_2_FIB_12mW	ML22-87	Northeast Rift Zone	0.885009	0.206462	0.00313881	0.0020631	0.00236553	103.259	0.00503034	0.000688024	0.0049949	12.144	1325	0	0			0.201601	0.0045785	0.206462	0.00313881	0.0809651	0.00390351	103.504	0.0049949	1285.29	0.00453135	575.372	1285.29	1261.32	0.811885	2.85607	0.656756	1.62377	1388.8	0.00210141	1171.31	1388.8	1951.17	0.620168	0	3.11753	0.650046	1.24034	1265.15	147.605	1.0134	1410.18	217.994
ML22_7_FIA	ML22-87	Northeast Rift Zone	0.888554	0.216645	0.00824885	0.00790298	0.00236355	103.284	0.0192039	0.000674638	0.0192378	12.023	1325	0	0			0.211422	0.00868038	0.216645	0.00824885	0.097859	0.0131669	103.53	0.0192378	1285.31	0.0176009	253.26	1285.31	504.814	0.736764	5.26328	0.661905	1.47353	1388.84	0.00776554	475.732	1388.84	781.072	0.616267	0	5.12828	0.623475	1.23253				1410.45	83.3818
Note(s): 1 Sample metadata can be found in Downs et al. (2023)
Downs DT, Trusdell FA, Lynn KJ, Schmith J, Chang JM, Gansecki CA, Lundblad SP, Deligne NI, Orr TR, Gallant E, Dotray PJ, Zoeller MH, Patrick MR, Parcheta CA, McDade B, Mills PR (2023) Sample details and near-real-time ED-XRF and grain size data collected during the November-December 2022 eruption of Mauna Loa volcano, Island of Hawai‘i. U.S. Geological Survey data release, doi: 10.5066/P9NA7GU3
[truncated: 121 more columns]

## Sheet: S8. FI MC Simulations
Lynn et al. Mauna Loa 2022 Eruption Supplementary Data: Results from MC simulations for depth, pressure for each FI
Filename	Sample 1	Location	CO2_dens_gcm3	SingleFI_D_km	SingleFI_P_kbar	Mean_MC_P_kbar	Med_MC_P_kbar	std_dev_MC_P_kbar	std_dev_MC_P_kbar_from_percentile	Mean_MC_D_km	Med_MC_D_km	std_dev_MC_D_km	std_dev_MC_D_km_from_percentile	error_T_K	error_CO2_dens_gcm3	error_crust_dens_kgm3	T_K	CO2_dens_gcm3_input	model	crust_dens_kgm3	EOS	error_XH2O	error_type_XH2O	error_dist_XH2O
ORI1_1_A	ML22-87	Northeast Rift Zone	0.176327	2.60477	0.622438	0.622838	0.620949	0.0317242	0.0318803	2.60596	2.59892	0.124469	0.125182	50	0.0034125	0	1552.51	0.176327	denlinger_lerner		SW96	0.0293708	Abs	normal
ORI1_1_C	ML22-87	Northeast Rift Zone	0.222041	3.32746	0.809733	0.810399	0.811579	0.0455393	0.0435367	3.3293	3.33446	0.172694	0.165185	50	0.00554252	0	1552.51	0.222041	denlinger_lerner		SW96	0.0267099	Abs	normal
ORI1_1_D	ML22-87	Northeast Rift Zone	0.204955	3.0534	0.737948	0.73898	0.736808	0.0360737	0.0359055	3.05691	3.04902	0.138439	0.137954	50	0.0030717	0	1552.51	0.204955	denlinger_lerner		SW96	0.027811	Abs	normal
ORI1_1_E	ML22-87	Northeast Rift Zone	0.209727	3.12963	0.757822	0.761561	0.760349	0.0368904	0.0379612	3.14347	3.1393	0.141085	0.145256	50	0.00277258	0	1552.51	0.209727	denlinger_lerner		SW96	0.0275584	Abs	normal
ORI1_1_F	ML22-87	Northeast Rift Zone	0.194063	2.88076	0.693205	0.694242	0.691048	0.0341936	0.0334419	2.88436	2.8724	0.132331	0.129539	50	0.00260636	0	1552.51	0.194063	denlinger_lerner		SW96	0.0283364	Abs	normal
ORI1_1_G	ML22-87	Northeast Rift Zone	0.219817	3.29166	0.800302	0.802762	0.802225	0.0378927	0.0381044	3.30052	3.29896	0.14389	0.144746	50	0.00272049	0	1552.51	0.219817	denlinger_lerner		SW96	0.0268921	Abs	normal
ORI1_1_H	ML22-87	Northeast Rift Zone	0.196792	2.92383	0.704333	0.707895	0.704595	0.0362215	0.0372445	2.93713	2.92484	0.139809	0.143867	50	0.00396184	0	1552.51	0.196792	denlinger_lerner		SW96	0.0282053	Abs	normal
ORI1_15_B	ML22-87	Northeast Rift Zone	0.0944507	1.42575	0.330657	0.33107	0.329513	0.0310858	0.0314484	1.42706	1.42099	0.129273	0.130854	100	0.00440698	0	1568.56	0.0944507	denlinger_lerner		SW96	0.0473721	Abs	normal
ORI1_15_C	ML22-87	Northeast Rift Zone	0.110375	1.65216	0.385374	0.387811	0.389227	0.0354712	0.0344586	1.66165	1.66801	0.145832	0.14169	100	0.00474315	0	1568.56	0.110375	denlinger_lerner		SW96	0.0413443	Abs	normal
ORI1_4_E	ML22-87	Northeast Rift Zone	0.08505	1.2894	0.298001	0.299908	0.301385	0.0474887	0.0471424	1.2964	1.30357	0.198965	0.197456	50	0.0118213	0	1564.12	0.08505	denlinger_lerner		SW96	0.0518233	Abs	normal
ORI1_4_F	ML22-87	Northeast Rift Zone	0.0682148	1.05142	0.241538	0.244848	0.241665	0.0304922	0.0305674	1.06503	1.05196	0.129089	0.129502	50	0.00661398	0	1564.12	0.0682148	denlinger_lerner		SW96	0.0613715	Abs	normal
ORI1_5_B	ML22-87	Northeast Rift Zone	0.244401	3.76213	0.925469	0.925808	0.926456	0.0453651	0.0451819	3.76275	3.7658	0.168766	0.167992	50	0.00461039	0	1587.09	0.244401	denlinger_lerner		SW96	0.0227141	Abs	normal
ORI1_5_C	ML22-87	Northeast Rift Zone	0.229099	3.51401	0.859121	0.858808	0.857543	0.0408877	0.0380277	3.51229	3.50807	0.153671	0.143036	50	0.00355295	0	1587.09	0.229099	denlinger_lerner		SW96	0.0254582	Abs	normal
ORI1_5_D	ML22-87	Northeast Rift Zone	0.338542	5.36836	1.37245	1.37084	1.3724	0.0509077	0.0498677	5.3622	5.36817	0.177364	0.173654	50	0.00329601	0	1587.09	0.338542	denlinger_lerner		SW96	0	Abs	normal
ORI1_5_E	ML22-87	Northeast Rift Zone	0.257518	3.96964	0.981527	0.981226	0.981113	0.0463591	0.0451725	3.96788	3.96811	0.170752	0.16649	50	0.00477394	0	1587.09	0.257518	denlinger_lerner		SW96	0.0191523	Abs	normal
ORI1_5_F	ML22-87	Northeast Rift Zone	0.26874	4.14113	1.02825	1.02788	1.02795	0.043255	0.0427463	4.13924	4.14006	0.158211	0.156361	50	0.00455571	0	1587.09	0.26874	denlinger_lerner		SW96	0.0152256	Abs	normal
ORI1_5_G	ML22-87	Northeast Rift Zone	0.277198	4.26589	1.06245	1.06297	1.06283	0.041008	0.0399149	4.26729	4.26725	0.149122	0.145148	50	0.00361556	0	1587.09	0.277198	denlinger_lerner		SW96	0.0118659	Abs	normal
ORI1_7_A	ML22-87	Northeast Rift Zone	0.0314265	0.512855	0.116222	0.116458	0.115209	0.0260725	0.0247738	0.513558	0.50844	0.113471	0.107926	50	0.00579077	0	1554.33	0.0314265	denlinger_lerner		SW96	0.0952094	Abs	normal
ORI1_9_A	ML22-87	Northeast Rift Zone	0.250876	3.77449	0.928792	0.929606	0.929499	0.0444408	0.044181	3.7769	3.77711	0.165068	0.164198	50	0.00392829	0	1546.04	0.250876	denlinger_lerner		SW96	0.0225429	Abs	normal
ORI2_11_A	ML22-89	South Caldera	0.10619	1.61325	0.375925	0.376852	0.375672	0.0254846	0.0258324	1.61679	1.6122	0.104988	0.106446	50	0.00401413	0	1591.3	0.10619	denlinger_lerner		SW96	0.0422783	Abs	normal
ORI2_2_A	ML22-89	South Caldera	0.211159	3.09974	0.750023	0.751596	0.749837	0.0367563	0.0366025	3.10531	3.09903	0.140807	0.14029	50	0.00280295	0	1525.82	0.211159	denlinger_lerner		SW96	0.0276622	Abs	normal
ORI3_19_A	ML22-27	Moku‘āweoweo	0.162273	2.41468	0.574244	0.577096	0.578738	0.0505864	0.0521224	2.425	2.43248	0.200403	0.206414	100	0.00586522	0	1568.56	0.162273	denlinger_lerner		SW96	0.0304769	Abs	normal
ML22_13_FIA	ML22-87	Northeast Rift Zone	0.218518	3.32564	0.809252	0.81194	0.808085	0.051984	0.0489203	3.33494	3.32121	0.196757	0.185493	50	0.00810394	0	1579.53	0.218518	denlinger_lerner		SW96	0.0267179	Abs	normal
ML22_13_FIB	ML22-87	Northeast Rift Zone	0.204459	3.07609	0.743856	0.744724	0.743918	0.0659435	0.0680912	3.07791	3.07632	0.252903	0.261354	100	0.00692493	0	1568.56	0.204459	denlinger_lerner		SW96	0.0277377	Abs	normal
ML22_16_FIA	ML22-87	Northeast Rift Zone	0.228904	3.5111	0.858347	0.856793	0.854443	0.0385689	0.0375933	3.50477	3.49641	0.145091	0.141449	50	0.00329656	0	1587.22	0.228904	denlinger_lerner		SW96	0.0254823	Abs	normal
ML22_16_FIB	ML22-87	Northeast Rift Zone	0.207728	3.16843	0.767966	0.769455	0.766651	0.0458039	0.0432601	3.1734	3.16341	0.174774	0.165306	50	0.00569941	0	1589.19	0.207728	denlinger_lerner		SW96	0.0274172	Abs	normal
ML22_16_FIC	ML22-87	Northeast Rift Zone	0.208016	3.1334	0.758809	0.762508	0.759	0.0673612	0.0657886	3.146	3.13414	0.257539	0.251675	100	0.00786775	0	1568.56	0.208016	denlinger_lerner		SW96	0.0275444	Abs	normal
ML22_1_FIA	ML22-87	Northeast Rift Zone	0.164327	2.41401	0.574075	0.573063	0.571697	0.0330387	0.0320819	2.40958	2.40459	0.130843	0.127167	50	0.00416321	0	1547.12	0.164327	denlinger_lerner		SW96	0.0304834	Abs	normal
ML22_2_FIA	ML22-87	Northeast Rift Zone	0.189292	2.84834	0.684844	0.6838	0.683478	0.0349866	0.0351486	2.84385	2.84304	0.135675	0.136433	50	0.00301135	0	1576.77	0.189292	denlinger_lerner		SW96	0.0284368	Abs	normal
ML22_2_FIB_12mW	ML22-87	Northeast Rift Zone	0.206462	3.12815	0.757437	0.757722	0.756814	0.0358232	0.0376099	3.1288	3.12577	0.137143	0.144028	50	0.00313881	0	1578.88	0.206462	denlinger_lerner		SW96	0.0275625	Abs	normal
ML22_7_FIA	ML22-87	Northeast Rift Zone	0.216645	3.312	0.805659	0.80509	0.803769	0.0520029	0.0527202	3.30894	3.30483	0.197289	0.200168	50	0.00824885	0	1588.01	0.216645	denlinger_lerner		SW96	0.026789	Abs	normal
Note(s): 1 Sample metadata can be found in Downs et al. (2023)
Downs DT, Trusdell FA, Lynn KJ, Schmith J, Chang JM, Gansecki CA, Lundblad SP, Deligne NI, Orr TR, Gallant E, Dotray PJ, Zoeller MH, Patrick MR, Parcheta CA, McDade B, Mills PR (2023) Sample details and near-real-time ED-XRF and grain size data collected during the November-December 2022 eruption of Mauna Loa volcano, Island of Hawai‘i. U.S. Geological Survey data release, doi: 10.5066/P9NA7GU3

## Sheet: S9. Multi-GAS
Lynn et al. Mauna Loa 2022 Eruption Supplementary Data: Multi-GAS measurements of plume CO2/SO2
TIMESTAMP_(local)	Latitude_Decimal_Degrees	Longitude_Decimal_Degrees	Altitude_(m)	Instrument_Temperature_(degC)	Sample_Pressure_(hPa)	H2O_(ppmv)	CO2_(ppmv)	CO2_lowpass_(ppmv)	SO2_(ppmv)	H2S_(ppmv)	CO2_lowpass_a	CO2_lowpass_b
2022-11-28 09:40:06	19.5049	-155.559	3858.5	14.78	633.029	6351.35	398.434	398.186	-0.336885	-0.298864	0.3	0.7
2022-11-28 09:40:07	19.5052	-155.559	3858.8	14.78	630.674	6696.76	399.831	398.68	-0.412662	-0.246454	0.3	0.7
2022-11-28 09:40:08	19.5055	-155.559	3858.9	14.78	632.146	6144.1	395.638	397.767	-0.412583	-0.245574	0.3	0.7
2022-11-28 09:40:09	19.5058	-155.559	3858.7	14.78	631.263	6270.75	401.229	398.806	-0.336961	-0.300069	0.3	0.7
2022-11-28 09:40:10	19.5062	-155.559	3858.8	14.78	633.913	6328.32	401.229	399.533	-0.412488	-0.298264	0.3	0.7
2022-11-28 09:40:11	19.5065	-155.56	3858.7	14.78	631.852	6454.97	398.434	399.203	-0.336936	-0.299667	0.3	0.7
2022-11-28 09:40:12	19.5068	-155.56	3858.5	14.78	634.796	6397.4	399.831	399.392	1.70522	-0.243999	0.3	0.7
2022-11-28 09:40:13	19.5072	-155.56	3858.3	14.78	630.085	6247.72	402.627	400.362	9.88	-0.19274	0.3	0.7
2022-11-28 09:40:14	19.5075	-155.56	3858	14.78	633.324	6489.51	405.422	401.88	17.7427	0.0240843	0.3	0.7
2022-11-28 09:40:15	19.5079	-155.56	3857.8	14.78	627.14	6478	406.82	403.362	18.0612	0.18599	0.3	0.7
2022-11-28 09:40:16	19.5083	-155.56	3857.6	14.78	632.441	6213.18	401.229	402.722	16.9127	0.401003	0.3	0.7
2022-11-28 09:40:17	19.5086	-155.56	3857.3	14.78	625.962	6316.8	402.627	402.693	16.0953	0.512636	0.3	0.7
2022-11-28 09:40:18	19.509	-155.561	3857	14.78	625.962	6454.97	405.422	403.512	12.6877	0.675909	0.3	0.7
2022-11-28 09:40:19	19.5094	-155.561	3856.5	14.78	625.962	6028.96	401.229	402.827	13.142	0.784758	0.3	0.7
2022-11-28 09:40:20	19.5097	-155.561	3855.9	14.78	631.557	6374.37	401.229	402.348	17.0662	0.778973	0.3	0.7
2022-11-28 09:40:21	19.5101	-155.561	3855.3	14.78	626.846	6443.46	401.229	402.012	21.0149	1.00123	0.3	0.7
2022-11-28 09:40:22	19.5105	-155.561	3854.7	14.78	631.263	6685.24	402.627	402.196	21.153	1.04911	0.3	0.7
2022-11-28 09:40:23	19.5109	-155.561	3854.3	14.78	627.729	6466.48	399.831	401.487	16.9241	1.21708	0.3	0.7
2022-11-28 09:40:24	19.5113	-155.561	3853.5	14.78	631.557	6155.61	395.638	399.732	13.0559	1.2105	0.3	0.7
2022-11-28 09:40:25	19.5116	-155.561	3852.7	14.78	629.79	6454.97	401.229	400.181	11.2427	1.21353	0.3	0.7
2022-11-28 09:40:26	19.512	-155.561	3851.9	14.78	632.735	6696.76	398.434	399.657	10.2545	1.15466	0.3	0.7
2022-11-28 09:40:27	19.5124	-155.561	3851.2	14.78	635.385	6846.44	402.627	400.548	9.7213	1.15039	0.3	0.7
2022-11-28 09:40:28	19.5128	-155.561	3850.4	14.78	631.852	6777.35	401.229	400.752	9.57486	1.04825	0.3	0.7
2022-11-28 09:40:29	19.5132	-155.561	3849.9	14.78	637.741	6754.33	398.434	400.057	9.49124	1.03979	0.3	0.7
2022-11-28 09:40:30	19.5136	-155.561	3849.2	14.78	634.502	6731.3	399.831	399.989	9.04181	1.04443	0.3	0.7
2022-11-28 09:40:31	19.514	-155.561	3848.5	14.78	637.447	6754.33	401.229	400.361	8.4332	0.986765	0.3	0.7
2022-11-28 09:40:32	19.5143	-155.561	3847.7	14.78	635.68	6650.7	399.831	400.202	7.22538	0.935549	0.3	0.7
2022-11-28 09:40:33	19.5147	-155.561	3846.8	14.78	636.858	6604.65	401.229	400.51	5.71199	0.827076	0.3	0.7
2022-11-28 09:40:34	19.515	-155.561	3845.7	14.78	634.207	6650.7	398.434	399.887	6.0167	0.829982	0.3	0.7
2022-11-28 09:40:35	19.5154	-155.561	3844.3	14.78	638.035	6662.22	402.627	400.709	6.61818	0.7724	0.3	0.7
2022-11-28 09:40:36	19.5158	-155.561	3843.1	14.78	634.796	6627.68	401.229	400.865	6.84814	0.77567	0.3	0.7
2022-11-28 09:40:37	19.5161	-155.561	3841.8	14.78	635.68	6742.81	404.024	401.813	6.77165	0.66759	0.3	0.7
2022-11-28 09:40:38	19.5165	-155.561	3840.4	14.78	631.852	6685.24	401.229	401.638	6.77535	0.724754	0.3	0.7
2022-11-28 09:40:39	19.5169	-155.562	3839	14.78	635.68	6708.27	402.627	401.934	7.22538	0.721182	0.3	0.7
2022-11-28 09:40:40	19.5172	-155.562	3837.7	14.78	632.146	6719.78	402.627	402.142	7.60732	0.670585	0.3	0.7
2022-11-28 09:40:41	19.5176	-155.562	3836.4	14.78	635.974	6639.19	401.229	401.868	6.9226	0.720909	0.3	0.7
2022-11-28 09:40:42	19.5179	-155.562	3834.9	14.78	632.441	6524.05	398.434	400.838	5.94256	0.616468	0.3	0.7
2022-11-28 09:40:43	19.5183	-155.562	3833.3	14.78	636.858	6420.43	399.831	400.536	5.8632	0.666599	0.3	0.7
2022-11-28 09:40:44	19.5186	-155.562	3831.8	14.78	634.207	6478	398.434	399.905	6.09234	0.5614	0.3	0.7
2022-11-28 09:40:45	19.519	-155.562	3830.3	14.78	637.741	6489.51	401.229	400.302	6.24047	0.559019	0.3	0.7
2022-11-28 09:40:46	19.5193	-155.562	3828.7	14.78	635.091	6489.51	398.434	399.742	5.56218	0.50716	0.3	0.7
2022-11-28 09:40:47	19.5196	-155.562	3826.9	14.78	638.625	6420.43	395.638	398.511	5.18142	0.558428	0.3	0.7
2022-11-28 09:40:48	19.52	-155.563	3825	14.8	635.385	6293.78	398.434	398.488	4.2007	0.507019	0.3	0.7
2022-11-28 09:40:49	19.5203	-155.563	3822.9	14.78	639.213	6155.61	398.434	398.471	2.98905	0.504739	0.3	0.7
2022-11-28 09:40:50	19.5207	-155.563	3820.9	14.78	637.152	6109.56	395.638	397.622	2.00707	0.452477	0.3	0.7
2022-11-28 09:40:51	19.521	-155.563	3818.7	14.78	640.686	6121.07	397.036	397.446	1.4015	0.344363	0.3	0.7
2022-11-28 09:40:52	19.5213	-155.563	3816.5	14.78	637.152	6132.59	398.434	397.742	1.02419	0.345543	0.3	0.7
2022-11-28 09:40:53	19.5217	-155.563	3814.2	14.78	641.275	6155.61	398.434	397.95	1.02357	0.291043	0.3	0.7
2022-11-28 09:40:54	19.522	-155.563	3811.9	14.78	638.035	6190.15	399.831	398.514	1.40204	0.185063	0.3	0.7
2022-11-28 09:40:55	19.5224	-155.563	3809.7	14.78	642.747	6374.37	399.831	398.909	2.00544	0.237675	0.3	0.7
2022-11-28 09:40:56	19.5227	-155.564	3807.3	14.78	639.213	6431.94	399.831	399.186	2.61114	0.238261	0.3	0.7
2022-11-28 09:40:57	19.5231	-155.564	3804.9	14.78	644.514	6593.13	399.831	399.38	3.36441	0.131668	0.3	0.7
2022-11-28 09:40:58	19.5234	-155.564	3802.5	14.8	640.097	6570.11	404.024	400.773	3.36655	0.184895	0.3	0.7
2022-11-28 09:40:59	19.5238	-155.564	3800.1	14.78	644.808	6443.46	399.831	400.49	3.06218	0.184502	0.3	0.7
2022-11-28 09:41:00	19.5241	-155.564	3797.9	14.8	640.097	6443.46	398.434	399.873	3.29097	0.184895	0.3	0.7
2022-11-28 09:41:01	19.5245	-155.564	3795.7	14.8	646.281	6443.46	402.627	400.699	3.7411	0.184387	0.3	0.7
2022-11-28 09:41:02	19.5248	-155.564	3793.4	14.8	640.686	6431.94	399.831	400.439	3.7441	0.184847	0.3	0.7
2022-11-28 09:41:03	19.5251	-155.564	3791	14.8	646.575	6339.83	402.627	401.095	3.28791	0.131669	0.3	0.7
2022-11-28 09:41:04	19.5255	-155.564	3788.7	14.8	642.158	6339.83	398.434	400.297	2.68558	0.131668	0.3	0.7
2022-11-28 09:41:05	19.5258	-155.565	3786.3	14.78	647.753	6374.37	395.638	398.899	2.15498	0.131669	0.3	0.7
2022-11-28 09:41:06	19.5262	-155.565	3784	14.8	643.042	6328.32	398.434	398.76	1.77873	0.131668	0.3	0.7
2022-11-28 09:41:07	19.5265	-155.565	3781.4	14.8	646.87	6362.86	395.638	397.823	1.47574	0.184339	0.3	0.7
2022-11-28 09:41:08	19.5268	-155.565	3778.9	14.8	643.042	6374.37	397.036	397.587	1.24994	0.131668	0.3	0.7
2022-11-28 09:41:09	19.5272	-155.565	3776.5	14.8	647.164	6593.13	397.036	397.422	1.02269	0.0263765	0.3	0.7
2022-11-28 09:41:10	19.5275	-155.565	3774	14.8	645.397	6547.08	397.036	397.306	0.87192	0.0260882	0.3	0.7
2022-11-28 09:41:11	19.5279	-155.565	3771.7	14.8	648.931	6431.94	397.036	397.225	0.871465	0.079166	0.3	0.7
2022-11-28 09:41:12	19.5282	-155.565	3769.2	14.8	647.164	6431.94	397.036	397.168	0.871693	0.0263765	0.3	0.7
2022-11-28 09:41:13	19.5285	-155.565	3767.1	14.8	651.287	6351.35	395.638	396.709	0.871162	0.0270432	0.3	0.7
2022-11-28 09:41:14	19.5288	-155.565	3764.5	14.8	652.17	6731.3	399.831	397.646	0.946493	-0.0250541	0.3	0.7
2022-11-28 09:41:15	19.5292	-155.565	3761.7	14.8	652.17	6788.87	399.831	398.301	0.946493	-0.0250541	0.3	0.7
2022-11-28 09:41:16	19.5295	-155.565	3759.6	14.8	651.876	6524.05	401.229	399.18	0.946534	-0.0251249	0.3	0.7
2022-11-28 09:41:17	19.5299	-155.565	3757.5	14.8	652.759	6616.16	399.831	399.375	0.870972	-0.0249127	0.3	0.7
2022-11-28 09:41:18	19.5302	-155.565	3755.2	14.8	650.109	6650.7	398.434	399.093	0.946781	-0.0255511	0.3	0.7
2022-11-28 09:41:19	19.5305	-155.565	3753	14.8	647.753	7399.09	399.831	399.314	0.796125	0.0264723	0.3	0.7
2022-11-28 09:41:20	19.5309	-155.566	3750.8	14.8	653.053	7721.48	397.036	398.631	0.720063	-0.024842	0.3	0.7
2022-11-28 09:41:21	19.5312	-155.566	3748.6	14.8	648.342	8297.16	399.831	398.991	0.569597	0.0265679	0.3	0.7
2022-11-28 09:41:22	19.5315	-155.566	3746.4	14.8	651.876	8343.22	395.638	397.985	0.493845	-0.0251249	0.3	0.7
2022-11-28 09:41:23	19.5318	-155.566	3743.9	14.8	649.225	8492.9	401.229	398.958	0.494044	-0.0782439	0.3	0.7
2022-11-28 09:41:24	19.5321	-155.566	3741.9	14.8	653.348	8596.52	398.434	398.801	0.569167	0.0273734	0.3	0.7
2022-11-28 09:41:25	19.5324	-155.565	3739.7	14.8	656.882	8481.38	397.036	398.271	0.644258	-0.0757969	0.3	0.7
2022-11-28 09:41:26	19.5327	-155.565	3737.7	14.8	648.048	8469.87	395.638	397.481	0.79609	0.0790944	0.3	0.7
2022-11-28 09:41:27	19.533	-155.565	3735.6	14.8	653.937	8469.87	394.241	396.509	0.87082	-0.0246306	0.3	0.7
2022-11-28 09:41:28	19.5333	-155.565	3733.3	14.8	649.52	8389.27	394.241	395.829	0.946863	-0.0256937	0.3	0.7
2022-11-28 09:41:29	19.5335	-155.565	3730.6	14.8	656.587	8239.59	397.036	396.191	1.02127	0.0278881	0.3	0.7
2022-11-28 09:41:30	19.5338	-155.565	3727.9	14.8	657.471	8124.46	395.638	396.025	0.945753	-0.0237903	0.3	0.7
2022-11-28 09:41:31	19.534	-155.565	3725.5	14.8	651.581	8147.49	397.036	396.328	0.946575	-0.0774849	0.3	0.7
2022-11-28 09:41:32	19.5343	-155.565	3721.6	14.8	654.526	8159	392.843	395.283	1.02158	-0.0244899	0.3	0.7
2022-11-28 09:41:33	19.5345	-155.565	3716.4	14.8	661.298	8297.16	394.241	394.97	1.02056	0.0286277	0.3	0.7
2022-11-28 09:41:34	19.5348	-155.565	3711.6	14.8	655.704	8308.68	394.241	394.751	1.17222	-0.0242093	0.3	0.7
2022-11-28 09:41:35	19.535	-155.565	3709.2	14.78	657.176	8170.51	395.638	395.017	1.09657	0.0279901	0.3	0.7
2022-11-28 09:41:36	19.5352	-155.564	3703.8	14.8	653.053	8274.14	398.434	396.042	1.09724	0.0273264	0.3	0.7
2022-11-28 09:41:37	19.5354	-155.564	3700.4	14.8	656.882	8285.65	399.831	397.179	1.02123	-0.0239297	0.3	0.7
2022-11-28 09:41:38	19.5357	-155.564	3696.8	14.8	654.82	8274.14	399.831	397.975	1.02154	-0.0764501	0.3	0.7
2022-11-28 09:41:39	19.5359	-155.564	3692.5	14.8	660.121	8377.76	397.036	397.693	0.945383	-0.0231661	0.3	0.7
2022-11-28 09:41:40	19.5361	-155.564	3689.5	14.8	663.065	8435.33	398.434	397.915	0.568332	-0.0738618	0.3	0.7
2022-11-28 09:41:41	19.5363	-155.564	3686.8	14.8	653.053	8573.49	397.036	397.651	0.418321	-0.024842	0.3	0.7
2022-11-28 09:41:42	19.5366	-155.564	3682.3	14.8	659.532	8573.49	399.831	398.305	0.342538	0.0283516	0.3	0.7
2022-11-28 09:41:43	19.5368	-155.564	3678.4	14.8	654.82	8665.6	394.241	397.086	0.191962	-0.0764501	0.3	0.7
2022-11-28 09:41:44	19.537	-155.563	3674.4	14.8	658.943	8596.52	397.036	397.071	0.0410845	-0.0234429	0.3	0.7
2022-11-28 09:41:45	19.5372	-155.563	3670.4	14.8	661.888	8550.47	398.434	397.48	-0.0342877	-0.0742276	0.3	0.7
2022-11-28 09:41:46	19.5374	-155.563	3666.5	14.8	654.526	8642.58	398.434	397.766	-0.109707	-0.0244899	0.3	0.7
2022-11-28 09:41:47	19.5377	-155.563	3662.1	14.8	658.943	8573.49	397.036	397.547	-0.10966	-0.0751479	0.3	0.7
Note(s): These data were measured by an airborne U.S. Geological Survey multi-GAS instrument with integrated GPS receiver, a non-dispersive infrared CO2 and H2O analyzer, and electrochemical SO2 and H2S sensors (City Technology, Ltd.) logged at 1 Hz to a datalogger (Campbell Scientific, CR1000).

## Sheet: S10. Diffusion Studies
Lynn et al. Mauna Loa 2022 Eruption Supplementary Data: Diffusion Studies on Historically Active Volcanoes
Historically Active Volcanoes (1500-2024) - Global Volcanism Program
Volcano Name	Last Known Eruption	Latitude	Longitude		With a Diffusion Study	Comparison to Monitoring (<4 data types)	Comparison to Monitoring (≥4 data types)
Acatenango	1972 CE	14.501	-90.876		Ambae	Bezymianny	Etna
Adatarayama	1996 CE	37.647	140.281		Ambrym	El Hierro	Fournaise, Piton de la
Agrigan	1917 CE	18.77	145.67		Bardarbunga	Eyjafjallajokull	Kilauea
Agua de Pau	1564 CE	37.77	-25.47		Bezymianny	Fagradalsfjall	Ruapehu
Agung	2019 CE	-8.343	115.508		Bogoslof	Fournaise, Piton de la	Mauna Loa (this study)
Ahyi	2024 CE	20.42	145.03		Calbuco	Kizimen
Aira	2024 CE	31.5772	130.659		Campi Flegrei	Llaima
Akademia Nauk	1996 CE	53.98	159.45		Cerro Negro	Mt St Helens
Akan	2008 CE	43.384	144.013		Cosguina	Shinmoedake
Akita-Komagatake	1971 CE	39.761	140.799		El Chichon	Shishaldin
Akita-Yakeyama	1997 CE	39.964	140.757		El Hierro
Akutan	1992 CE	54.134	-165.986		EPR
Alaid	2022 CE	50.861	155.565		Etna
Alayta	1915 CE	12.888	40.573		Eyjafjallajokull
Alcedo	1993 CE	-0.43	-91.12		Fagradalsfjall
Almolonga	1818 CE	14.797	-91.519		Fernandina
Alney-Chashakondzha	1600 CE	56.656	159.647		Fournaise, Piton de la
Alu-Dalafilla	2008 CE	13.793	40.553		Fuego
Aluto	1550 CE	7.77	38.78		Irazu
Amak	1796 CE	55.4184	-163.147		Kelud
Ambae	2023 CE	-15.389	167.835		Kilauea
Ambang	2005 CE	0.75	124.42		La Palma
Ambrym	2024 CE	-16.25	168.12		La Soufriere de Guadeloupe
Amukta	1997 CE	52.5	-171.252		Laki
Anatahan	2008 CE	16.35	145.67		Lassen
Aniakchak	1931 CE	56.88	-158.17		Llaima
Antisana	1802 CE	-0.481	-78.141		Marsili Seamount
Antuco	1869 CE	-37.406	-71.349		Mauna Loa
Aogashima	1785 CE	32.458	139.759		Mayon
Ararat	1840 CE	39.7	44.3		Mayotte
Ardoukoba	1978 CE	11.58	42.47		Merapi
Arenal	2010 CE	10.463	-84.703		Mt Hood
Arjuno-Welirang	1952 CE	-7.733	112.575		Mt St Helens
Asamayama	2019 CE	36.406	138.523		Novarupta
Ascension	1508 CE	-7.95	-14.37		Okmok
Ashikule Volcanic Field	1951 CE	35.742	81.646		Paricutin
Askja	1961 CE	65.033	-16.783		Pinatubo
Asosan	2021 CE	32.8849	131.085		Popocatepetl
Asuncion	1906 CE	19.671	145.406		Ruapehu
Atitlan	1853 CE	14.583	-91.186		Santorini
Atka Volcanic Complex	2024 CE	52.331	-174.139		Seguam
Augustine	2006 CE	59.3626	-153.435		Shinmoedake
Avachinsky	2001 CE	53.256	158.836		Shishaldin
Awu	2004 CE	3.689	125.447		Shiveluch
Axial Seamount	2015 CE	45.95	-130		Stromboli
Azul, Cerro	1967 CE	-35.653	-70.761		Taranaki
Azul, Cerro	2008 CE	-0.92	-91.408		Tenerife
Azumayama	1977 CE	37.735	140.244		Tokachidake
Babuyan Claro	1924 CE	19.524	121.95		Tolbachik
Bagana	2024 CE	-6.137	155.196		Trident
Baker	1880 CE	48.777	-121.813		Unzen
Bam	1960 CE	-3.613	144.818		Vesuvius
Bamus	1886 CE	-5.2	151.23		Volcan Ceboruco
Banda Api	1988 CE	-4.523	129.881		Volcan Jorullo
Bandaisan	1888 CE	37.601	140.072		Vulcano
Banua Wuhu	1919 CE	3.138	125.491		Zao
Barcena	1953 CE	19.3	-110.82
Bardarbunga	2015 CE	64.633	-17.516
Barren Island	2024 CE	12.278	93.858
Barrier, The	1921 CE	2.32	36.57
Baru	1550 CE	8.808	-82.543
Batur	2000 CE	-8.2403	115.377
Bezymianny	2024 CE	55.972	160.595
Biliran	1939 CE	11.523	124.535
Billy Mitchell	1580 CE	-6.0898	155.225
Bogoslof	2017 CE	53.93	-168.03
Boomerang Seamount	1995 CE	-37.7216	77.8221
Bora-Bericha-Tullu Moye	1900 CE	8.2114	39.0812
Bravo, Cerro	1720 CE	5.091	-75.293
Bristol Island	2016 CE	-59.017	-26.533
Buckle Island	1899 CE	-66.78	163.25
Bulusan	2022 CE	12.769	124.056
Burney, Monte	1910 CE	-52.33	-73.4
Cabalían	1820 CE	10.285	125.218
Cagua	1860 CE	18.222	122.123
Calbuco	2015 CE	-41.33	-72.618
Callaqui	1980 CE	-37.92	-71.45
Cameroon	2000 CE	4.203	9.17
Camiguin	1953 CE	9.203	124.673
Camiguin de Babuyanes	1857 CE	18.83	121.86
Campi Flegrei	1538 CE	40.827	14.139
Campi Flegrei del Mar di Sicilia	1867 CE	37.1	12.7
Candlemas Island	1911 CE	-57.08	-26.67
Carlisle	1828 CE	52.894	-170.054
Carran-Los Venados	1979 CE	-40.35	-72.07
Cayambe	1786 CE	0.029	-77.986
Cayutue-La Vigueria	190 BCE	-41.3	-72.27
Ceboruco	1875 CE	21.125	-104.508
Cendres, Ile des	1923 CE	10.158	109.014
Central Bismarck Sea	1972 CE	-3.03	147.78
Chacana	1773 CE	-0.375	-78.25
Chachadake [Tiatia]	1981 CE	44.353	146.252
Chaiten	2011 CE	-42.8349	-72.6514
Changbaishan	1903 CE	41.98	128.08
Chichon, El	1982 CE	17.3602	-93.2297
Chiginagak	1998 CE	57.135	-156.99
Chikurachki	2023 CE	50.324	155.461
Chiles-Cerro Negro	1936 CE	0.817	-77.938
Chillan, Nevados de	2022 CE	-36.868	-71.378
Chirinkotan	2022 CE	48.98	153.48
Chirippusan [Chirip]	1860 CE	45.338	147.92
Chirpoi	2016 CE	46.532	150.871
Chokaisan	1974 CE	39.099	140.049
Chyulu Hills	1855 CE	-2.68	37.88
Ciremai	1951 CE	-6.895	108.408
Cleft Segment	1986 CE	44.83	-130.3
Cleveland	2020 CE	52.825	-169.944
CoAxial Segment	1993 CE	46.52	-129.58
Colima	2019 CE	19.514	-103.62
Colo	1983 CE	-0.162	121.601
Concepcion	2011 CE	11.538	-85.622
Copahue	2021 CE	-37.856	-71.183
Cosiguina	1859 CE	12.98	-87.57
Cotopaxi	2023 CE	-0.677	-78.436
Cumbal	1926 CE	0.95	-77.87
Curacoa	1979 CE	-15.62	-173.67
Dabbahu	2005 CE	12.595	40.48
Dakataua	1895 CE	-5.0455	150.1
Dallol	2011 CE	14.242	40.3
Dama Ali	1631 CE	11.28	41.63
Darwin	1813 CE	-0.18	-91.28
Deception Island	1970 CE	-62.9567	-60.6367
Dempo	2023 CE	-4.016	103.121
Descabezado Grande	1933 CE	-35.58	-70.75
Didicas	1978 CE	19.077	122.202
Dieng Volcanic Complex	2021 CE	-7.2	109.879
Don Joao de Castro Bank	1720 CE	38.23	-26.63
Dona Juana	1906 CE	1.5	-76.936
Dubbi	1861 CE	13.579	41.809
Dukono	2024 CE	1.6992	127.878
East Epi	2023 CE	-16.6797	168.389
East Gakkel Ridge at 85°E	1999 CE	85.608	85.25
Ebeko	2024 CE	50.686	156.014
Ebulobo	1969 CE	-8.817	121.191
Egon	2008 CE	-8.676	122.455
Ekarma	2010 CE	48.958	153.93
Eldey	1926 CE	63.733	-23
Emuruangogolak	1910 CE	1.5	36.33
Erebus	1972 CE	-77.53	167.17
Erta Ale	2024 CE	13.601	40.666
Esan	1874 CE	41.805	141.166
Etna	2024 CE	37.748	14.999
Etorofu-Atosanupuri [Atosanupuri]	1932 CE	44.808	147.131
Etorofu-Yakeyama [Grozny Group]	2013 CE	45.012	147.871
Eyjafjallajokull	2010 CE	63.633	-19.633
Fagradalsfjall	2023 CE	63.895	-22.258
Farallon de Pajaros	1953 CE	20.546	144.893
Fayal	1958 CE	38.576	-28.713
Fentale	1820 CE	8.985	39.906
Fernandina	2024 CE	-0.37	-91.55
Fisher	1830 CE	54.65	-164.43
Fogo	2015 CE	14.95	-24.35
Fonuafo'ou	1936 CE	-20.32	-175.42
Fonualei	1957 CE	-18.023	-174.317
Fournaise, Piton de la	2023 CE	-21.244	55.708
Fourpeaked	2006 CE	58.77	-153.672
Fuego	2024 CE	14.473	-90.88
Fueguino	1820 CE	-54.97	-70.262
Fujisan	1708 CE	35.361	138.728
Fukujin	1974 CE	21.93	143.47
Fukutoku-Oka-no-Ba	2021 CE	24.285	141.481
Furnas	1630 CE	37.77	-25.32
Fuss Peak	1854 CE	50.267	155.246
Galapagos Rift	1996 CE	0.792	-86.15
Galeras	2014 CE	1.22	-77.37
Galunggung	1984 CE	-7.25	108.058
Gamalama	2018 CE	0.81	127.332
Gamkonora	2007 CE	1.38	127.53
Gareloi	1989 CE	51.79	-178.794
Gaua	2022 CE	-14.281	167.514
Gede-Pangrango	1957 CE	-6.786	106.983
Gemini-Oscostar	1996 CE	-20.957	170.13
Glacier Peak	1700 CE	48.112	-121.113
Gorely	2010 CE	52.5549	158.036
Great Sitkin	2024 CE	52.076	-176.13
Grimsvotn	2011 CE	64.416	-17.316
Guagua Pichincha	2002 CE	-0.171	-78.598
Guallatiri	1960 CE	-18.42	-69.092
Guguan	1883 CE	17.307	145.845
Guntur	1847 CE	-7.143	107.841
Hachijojima	1606 CE	33.137	139.766
Hainan Volcanic Field	1933 CE	19.905	110.229
Hakkodasan	1550 CE	40.659	140.877
Hakoneyama	2015 CE	35.233	139.021
Hakusan	1659 CE	36.155	136.771
Haleakala	1750 CE	20.708	-156.25
Havre Seamount	2012 CE	-31.08	-179.033
Heard	2008 CE	-53.106	73.513
Hekla	2000 CE	63.983	-19.666
Hierro	2012 CE	27.73	-18.03
Hiuchigatake	1544 CE	36.955	139.285
Hokkaido-Komagatake	2000 CE	42.063	140.677
Home Reef	2023 CE	-18.992	-174.775
Hood	1866 CE	45.374	-121.695
Hualalai	1801 CE	19.692	-155.87
Huanquihue Group	1750 CE	-39.887	-71.58
Huaynaputina	1600 CE	-16.6144	-70.8542
Hudson, Cerro	2011 CE	-45.9	-72.97
Huequi	1920 CE	-42.377	-72.578
Huila, Nevado del	2012 CE	2.93	-76.03
Hunga Tonga-Hunga Ha'apai	2022 CE	-20.5532	-175.384
Hunter Island	1903 CE	-22.4	172.05
Ibu	2024 CE	1.488	127.63
Ichinsky	1740 CE	55.678	157.718
Ijen	1999 CE	-8.058	114.242
Iliamna	1876 CE	60.032	-153.09
Iliboleng	1993 CE	-8.342	123.258
Iliinsky	1901 CE	51.498	157.203
Iliwerung	2021 CE	-8.532	123.573
Ilopango	1880 CE	13.672	-89.053
Inielika	2001 CE	-8.73	120.98
Ioto	2024 CE	24.751	141.289
Io-Torishima	1968 CE	27.881	128.223
Irazu	1977 CE	9.979	-83.852
Irruputuncu	1995 CE	-20.73	-68.55
Iskut-Unuk River Cones	1800 CE	56.567	-130.75
Isluga	1913 CE	-19.15	-68.83
Iwakisan	1863 CE	40.656	140.303
Iwatesan	1919 CE	39.853	141.001
Iya	1969 CE	-8.891	121.641
Izalco	1966 CE	13.813	-89.633
Izu-Oshima	1990 CE	34.724	139.394
Izu-Tobu	1989 CE	34.9	139.098
Izu-Torishima	2002 CE	30.484	140.303
Jan Mayen	1985 CE	71.082	-8.155
Kaba	2000 CE	-3.522	102.615
Kadovar	2023 CE	-3.608	144.588
Kagamil	1929 CE	52.974	-169.72
Kaitoku Seamount	2023 CE	26.1217	141.095
Kama'ehuakanaloa	1996 CE	18.92	-155.27
Kambalny	2017 CE	51.306	156.875
Kanaga	2023 CE	51.923	-177.168
Kanlaon	2017 CE	10.412	123.132
Kao	1847 CE	-19.668	-175.016
Karangetang	2024 CE	2.781	125.407
Karkar	1979 CE	-4.647	145.976
Karpinsky Group	1952 CE	50.148	155.373
Karthala	2007 CE	-11.75	43.38
Karymsky	2022 CE	54.049	159.443
Kasatochi	2008 CE	52.177	-175.508
Kasuga 1	1959 CE	21.765	143.71
Katla	1918 CE	63.633	-19.083
Katmai	1912 CE	58.279	-154.953
Kavachi	2024 CE	-8.991	157.979
Kelimutu	1968 CE	-8.77	121.82
Kelud	2014 CE	-7.935	112.314
Kerinci	2023 CE	-1.697	101.264
Ketoi	1960 CE	47.35	152.475
Khangar	1500 CE	54.761	157.407
Kharimkotan	1933 CE	49.12	154.508
Kick 'em Jenny	2017 CE	12.3	-61.64
Kie Besi	1988 CE	0.32	127.4
Kikai	2024 CE	30.793	130.305
Kikhpinych	1550 CE	54.489	160.251
Kilauea	2023 CE	19.421	-155.287
Kirishimayama	2018 CE	31.934	130.862
Kiska	1990 CE	52.103	177.602
Kita-Fukutokutai	1954 CE	24.417	141.417
Kita-Ioto	2022 CE	25.424	141.284
Kizimen	2013 CE	55.131	160.32
Klyuchevskoy	2023 CE	56.056	160.642
Kolbeinsey Ridge	1755 CE	66.67	-18.5
Kolokol Group	1973 CE	46.042	150.083
Kone	1820 CE	8.8105	39.6946
Koryaksky	2009 CE	53.321	158.712
Koshelev	1690 CE	51.356	156.753
Krafla	1984 CE	65.715	-16.728
Krakatau	2023 CE	-6.1009	105.423
Krasheninnikov	1550 CE	54.596	160.27
Kronotsky	1923 CE	54.753	160.533
Krummel-Garbuna-Welcker	2008 CE	-5.416	150.027
Ksudach	1907 CE	51.844	157.572
Kuchinoerabujima	2020 CE	30.443	130.217
Kueishantao	1853 CE	24.841	121.953
Kujusan	1996 CE	33.086	131.249
Kurikomayama	1950 CE	38.961	140.788
Kusatsu-Shiranesan	2018 CE	36.618	138.528
Kuttara	1820 CE	42.491	141.16
Kuwae	1974 CE	-16.8304	168.523
Kverkfjoll	1968 CE	64.653	-16.647
Kyejo	1800 CE	-9.229	33.792
La Palma	2021 CE	28.57	-17.83
Lake Turkana South Island	1888 CE	2.6364	36.5958
Lamington	1956 CE	-8.95	148.15
Lamongan	1898 CE	-7.981	113.341
Langila	2024 CE	-5.525	148.42
Lanzarote	1824 CE	29.03	-13.63
Las Pilas-El Hoyo Complex	1954 CE	12.4922	-86.6786
Lascar	2023 CE	-23.37	-67.73
Lassen Volcanic Center	1917 CE	40.492	-121.508
Late	1854 CE	-18.806	-174.65
Lateiki	2019 CE	-19.18	-174.87
Lautaro	1979 CE	-49.019	-73.504
Lawu	1885 CE	-7.625	111.192
Lengai, Ol Doinyo	2024 CE	-2.764	35.914
Leroboleng	2003 CE	-8.365	122.833
Lewotobi	2024 CE	-8.542	122.775
Lewotolok	2024 CE	-8.274	123.508
Little Sitkin	1830 CE	51.95	178.543
Llaima	2009 CE	-38.692	-71.729
Llullaillaco	1877 CE	-24.72	-68.53
Lokon-Empung	2015 CE	1.358	124.792
Lolobau	1912 CE	-4.9156	151.162
Long Island	1993 CE	-5.358	147.12
Longonot	1863 CE	-0.914	36.446
Lonquimay	1990 CE	-38.379	-71.586
Lopevi	2007 CE	-16.507	168.346
Maca	1560 CE	-45.1	-73.17
Macdonald	1989 CE	-28.98	-140.25
Mahawu	1977 CE	1.352	124.865
Maipo	1912 CE	-34.164	-69.832
Makaturing	1882 CE	7.644	124.317
Makushin	1995 CE	53.891	-166.923
Maly Semyachik	1952 CE	54.135	159.674
Manam	2024 CE	-4.08	145.037
Manda Hararo	2009 CE	12.17	40.82
Manda-Inakir	1928 CE	12.38	42.2
Marapi	2024 CE	-0.38	100.474
Marchena	1991 CE	0.33	-90.47
Mariana Back-Arc Segment at 15.5°N	2015 CE	15.406	144.506
Marion Island	2004 CE	-46.9	37.75
Martin	1953 CE	58.172	-155.361
Maruyama	1898 CE	43.418	143.031
Masaya	2012 CE	11.9844	-86.1688
Matthew Island	1956 CE	-22.33	171.32
Mauna Loa	2022 CE	19.475	-155.608
Mayon	2024 CE	13.257	123.685
Mayotte	2019 CE	-12.83	45.17
McDonald Islands	2005 CE	-53.03	72.6
Melbourne	1892 CE	-74.35	164.7
Melebingoy	1641 CE	6.113	124.892
Mentolat	1710 CE	-44.7	-73.08
Merapi	2024 CE	-7.54	110.446
Merbabu	1797 CE	-7.454	110.44
Meru	1910 CE	-3.244	36.75
Michinmahuida	1835 CE	-42.799	-72.445
Michoacan-Guanajuato	1952 CE	19.85	-101.75
Midagahara	1839 CE	36.571	137.59
Milna	1914 CE	46.815	151.786
Minami-Hiyoshi	1975 CE	23.5	141.935
Miravalles	1946 CE	10.748	-85.153
Misti, El	1985 CE	-16.294	-71.409
Miyakejima	2010 CE	34.094	139.526
Mocho-Choshuenco	1937 CE	-39.927	-72.027
Momotombo	2016 CE	12.423	-86.539
Monaco Bank	1911 CE	37.6	-25.88
Mono Lake Volcanic Field	1790 CE	38	-119.03
Monowai	2014 CE	-25.887	-177.188
Montagu Island	2007 CE	-58.445	-26.374
Moua Pihaa	1970 CE	-18.325	-148.525
Moyorodake [Medvezhia]	1999 CE	45.389	148.838
Mutnovsky	2000 CE	52.449	158.196
Myojinsho	1970 CE	31.888	139.918
Nabro	2012 CE	13.37	41.7
Nabukelevu	1660 CE	-19.1181	177.982
Nakanoshima	1914 CE	29.859	129.857
Nasudake	1963 CE	37.125	139.963
Negra, Sierra	2018 CE	-0.83	-91.17
Negro, Cerro	1999 CE	12.506	-86.702
Nemo Peak	1938 CE	49.57	154.808
Nemrut Dagi	1650 CE	38.654	42.229
Nightingale Island	2004 CE	-37.42	-12.48
Niigata-Yakeyama	1998 CE	36.921	138.036
Nikko-Shiranesan	1952 CE	36.799	139.376
Nila	1968 CE	-6.73	129.5
Nishinoshima	2023 CE	27.247	140.874
Nisyros	1888 CE	36.5888	27.1553
Niuafo'ou	1946 CE	-15.6	-175.63
North Gorda Ridge Segment	1996 CE	42.67	-126.78
Northern EPR at 10.7°N	2003 CE	10.73	-103.58
Northern EPR at 9.8°N	2006 CE	9.83	-104.3
Novarupta	1912 CE	58.2655	-155.159
NW Rota-1	2010 CE	14.601	144.775
Nyamulagira	2024 CE	-1.408	29.2
Nyiragongo	2023 CE	-1.52	29.25
Ofu-Olosega	1866 CE	-14.175	-169.618
Okataina	1981 CE	-38.1569	176.507
Okmok	2008 CE	53.43	-168.13
Olkaria	1770 CE	-0.904	36.292
Ontakesan	2014 CE	35.893	137.48
Opala	1776 CE	52.543	157.339
Oraefajokull	1728 CE	64	-16.65
Orizaba, Pico de	1846 CE	19.03	-97.27
Oshima-Oshima	1790 CE	41.51	139.367
Osorezan	1787 CE	41.279	141.12
Osorno	1869 CE	-41.105	-72.496
Pacaya	2021 CE	14.382	-90.601
Pagan	2021 CE	18.13	145.8
Paluweh	2013 CE	-8.32	121.708
Pantelleria	1891 CE	36.77	12.02
Papandayan	2002 CE	-7.32	107.73
Pavlof	2022 CE	55.417	-161.894
Pelee	1932 CE	14.809	-61.166
Penguin Island	1905 CE	-62.1	-57.93
Perbakti-Gagak	1939 CE	-6.75	106.675
Peuet Sague	2000 CE	4.903	96.289
Pico	1720 CE	38.47	-28.4
Pico Fracture Zone	1865 CE	38.75	-38.08
Picos Fissural Volcanic System	1652 CE	37.78	-25.67
Pinatubo	1993 CE	15.13	120.35
Pinta	1928 CE	0.58	-90.75
Planchon-Peteroa	2019 CE	-35.223	-70.568
Poas	2024 CE	10.2	-84.233
Popocatepetl	2024 CE	19.023	-98.622
Prevo Peak	1825 CE	47.0139	152.117
Protector Seamounts	1962 CE	-55.912	-28.167
Puntiagudo-Cordon Cenizos	1850 CE	-40.969	-72.264
Purace	2023 CE	2.32	-76.4
Putana	1810 CE	-22.557	-67.853
Puyehue-Cordon Caulle	2012 CE	-40.59	-72.117
Qualibou	1766 CE	13.83	-61.05
Rabaul	2014 CE	-4.2459	152.194
Ragang	1916 CE	7.691	124.507
Raikoke	2019 CE	48.292	153.25
Ranakah	1991 CE	-8.637	120.53
Raoul Island	2006 CE	-29.27	-177.92
Rasshua	1957 CE	47.77	153.02
Raung	2022 CE	-8.119	114.056
Rausudake	1800 CE	44.076	145.122
Raususan [Mendeleev]	1880 CE	43.979	145.733
Reclus	1908 CE	-50.9395	-73.5802
Redoubt	2009 CE	60.485	-152.742
Reventador	2024 CE	-0.077	-77.656
Reykjanes	2024 CE	63.817	-22.717
Rincon de la Vieja	2024 CE	10.83	-85.324
Rinjani	2016 CE	-8.42	116.47
Ritter Island	2007 CE	-5.519	148.115
Rocard	1972 CE	-17.662	-148.586
Ruang	2024 CE	2.3	125.37
Ruapehu	2007 CE	-39.28	175.57
Ruby	2023 CE	15.605	145.572
Ruiz, Nevado del	2024 CE	4.892	-75.324
Rumble III	2008 CE	-35.745	178.478
Saba	1640 CE	17.63	-63.23
Sabancaya	2024 CE	-15.787	-71.857
Salak	1938 CE	-6.716	106.733
San Cristobal	2023 CE	12.702	-87.004
San Jose	1960 CE	-33.789	-69.895
San Martin	1796 CE	18.57	-95.2
San Miguel	2023 CE	13.434	-88.269
San Salvador	1917 CE	13.734	-89.294
Sangay	2024 CE	-2.005	-78.341
Sangeang Api	2022 CE	-8.2	119.07
Santa Ana	2005 CE	13.853	-89.63
Santa Isabel	1923 CE	3.588	8.762
Santa Maria	2024 CE	14.757	-91.552
Santiago	1906 CE	-0.22	-90.77
Santorini	1950 CE	36.404	25.396
Sao Jorge	1902 CE	38.65	-28.08
Sarychev Peak	2021 CE	48.092	153.2
Sashiusudake [Baransky]	1951 CE	45.1	148.019
Saunders	2013 CE	-57.8	-26.483
Savaii	1911 CE	-13.612	-172.525
Savo	1847 CE	-9.13	159.82
Seguam	1993 CE	52.315	-172.51
Semeru	2024 CE	-8.108	112.922
Semisopochnoi	2023 CE	51.93	179.58
Serua	1921 CE	-6.312	130.017
Sessagara Hills	1944 CE	-9.5542	149.128
Sete Cidades	1880 CE	37.865	-25.785
Seulawah Agam	1839 CE	5.448	95.658
Sheveluch	2024 CE	56.653	161.36
Shikotsu	1979 CE	42.688	141.38
Shiretoko-Iozan	1936 CE	44.133	145.161
Shishaldin	2023 CE	54.756	-163.97
Simbo	1910 CE	-8.292	156.52
Sinabung	2021 CE	3.17	98.392
Sinarka	1878 CE	48.873	154.182
Singkut	1881 CE	3.2379	98.5127
Sirung	2015 CE	-8.4972	124.131
Slamet	2014 CE	-7.242	109.208
Snowy Mountain	1710 CE	58.336	-154.682
Socorro	1994 CE	18.78	-110.95
Soputan	2020 CE	1.112	124.737
Sorikmarapi	1986 CE	0.686	99.539
Soufriere Guadeloupe	1977 CE	16.044	-61.664
Soufriere Hills	2013 CE	16.72	-62.18
Soufriere St. Vincent	2021 CE	13.33	-61.18
South Sarigan Seamount	2010 CE	16.58	145.78
Southern EPR at 17.5°S (Segment K)	1990 CE	-17.436	-113.206
Southern EPR at 18.2°S (Segment J)	1890 CE	-18.175	-113.35
Southern EPR at 18.5°S (Segment I)	1915 CE	-18.53	-113.42
Southern EPR at 8°S	1969 CE	-8.27	-107.95
Southern Thule	1975 CE	-59.442	-27.225
Spurr	1992 CE	61.299	-152.251
St. Andrew Strait	1957 CE	-2.38	147.35
St. Helens	2008 CE	46.2	-122.18
St. Paul	1793 CE	-38.72	77.53
Stromboli	2024 CE	38.789	15.213
Submarine Volcano NNE of Iriomotejima	1924 CE	24.57	123.93
Sumaco	1895 CE	-0.538	-77.626
Sumbing	1730 CE	-7.384	110.07
Sumbing	1921 CE	-2.414	101.728
Sumisujima	1916 CE	31.44	140.051
Sundoro	1971 CE	-7.302	109.996
Suoh	1933 CE	-5.25	104.27
Suretamatai	1966 CE	-13.8	167.47
Suwanosejima	2024 CE	29.638	129.714
Taal	2024 CE	14.0106	120.998
Tacana	1986 CE	15.132	-92.109
Tafu-Maka	2008 CE	-15.37	-174.23
Tair, Jebel at	2008 CE	15.55	41.83
Taisetsuzan	1739 CE	43.664	142.854
Takawangha	1550 CE	51.873	-178.006
Talang	2007 CE	-0.979	100.681
Tambora	1967 CE	-8.25	118
Tanaga	1914 CE	51.885	-178.146
Tandikat-Singgalang	1924 CE	-0.39	100.331
Tangkoko-Duasudara	1880 CE	1.518	125.185
Tangkuban Parahu	2019 CE	-6.77	107.6
Tao-Rusyr Caldera	1952 CE	49.34	154.725
Tara, Batu	2015 CE	-7.791	123.585
Taranaki	1800 CE	-39.3	174.07
Taveuni	1550 CE	-16.8412	-179.964
Teahitia	1985 CE	-17.564	-148.821
Telica	2022 CE	12.606	-86.84
Telong, Bur ni	1937 CE	4.769	96.821
Tenduruk Dagi	1855 CE	39.356	43.874
Tenerife	1909 CE	28.271	-16.641
Tengger Caldera	2023 CE	-7.942	112.95
Teon	1904 CE	-6.976	129.144
Terceira	2000 CE	38.73	-27.32
Thordarhyrna	1904 CE	64.267	-17.617
Ticsani	1800 CE	-16.7586	-70.5981
Tinakula	2024 CE	-10.386	165.804
Tinguiririca	1917 CE	-34.814	-70.352
Tjornes Fracture Zone	1868 CE	66.309	-17.118
Tofua	2014 CE	-19.75	-175.07
Tokachidake	2004 CE	43.418	142.686
Tolbachik	2013 CE	55.832	160.326
Tolima, Nevado del	1943 CE	4.658	-75.33
Tomariyama [Golovnin]	1848 CE	43.844	145.504
Tongariro	2012 CE	-39.157	175.632
Toya	2001 CE	42.544	140.839
Traitor's Head	1881 CE	-18.754	169.238
Trident	1974 CE	58.236	-155.1
Tristan da Cunha	1962 CE	-37.092	-12.28
Tromen Volcanic Plateau	1822 CE	-37.144	-70.033
Tseax River Cone	1690 CE	55.1109	-128.899
Tungurahua	2016 CE	-1.467	-78.442
Tupungatito	1987 CE	-33.425	-69.797
Turrialba	2022 CE	10.025	-83.767
Tutupaca	1802 CE	-17.026	-70.372
Ubinas	2023 CE	-16.345	-70.8972
Ugashik-Peulik	1814 CE	57.751	-156.368
Ukinrek Maars	1977 CE	57.8344	-156.52
Ulawun	2023 CE	-5.05	151.33
Unnamed	1932 CE	-21.338	-175.65
Unnamed	1972 CE	46.47	151.28
Unnamed	2017 CE	-20.852	-175.55
Unnamed	2019 CE	-18.325	-174.365
Unzendake	1996 CE	32.761	130.299
Ushishur	1884 CE	47.5125	152.814
Ushkovsky	1890 CE	56.113	160.509
Vailulu'u	2003 CE	-14.215	-169.058
Veniaminof	2021 CE	56.17	-159.38
Vestmannaeyjar	1973 CE	63.416	-20.266
Vesuvius	1944 CE	40.821	14.426
Victory	1935 CE	-9.2003	149.072
Villarrica	2024 CE	-39.42	-71.93
Visoke	1957 CE	-1.458	29.485
Vsevidof	1878 CE	53.13	-168.693
Vulcano	1890 CE	38.404	14.962
Walvis Ridge at 33°S	2002 CE	-32.958	-5.22
Watt, Morne	1997 CE	15.307	-61.305
Wells Gray-Clearwater	1550 CE	52.33	-120.57
West Mata	2009 CE	-15.1	-173.75
Westdahl	1992 CE	54.516	-164.65
Whakaari/White Island	2019 CE	-37.52	177.18
Witori	2012 CE	-5.5745	150.516
Wolf	2022 CE	0.02	-91.35
Wrangell	1912 CE	62.006	-144.017
Wudalianchi	1776 CE	48.722	126.15
Wurlali	1892 CE	-7.125	128.675
Yakedake	1995 CE	36.227	137.587
Yar, Jabal	1810 CE	17.05	42.83
Yasur	2024 CE	-19.532	169.447
Yokoatejima	1835 CE	28.797	128.997
Yunaska	1937 CE	52.6394	-170.632
Zaozan [Zaosan]	1940 CE	38.144	140.44
Zavaritzki Caldera	1957 CE	46.9178	151.952
Zavodovski	2016 CE	-56.3	-27.57
Zheltovsky	1923 CE	51.577	157.328
Zhupanovsky	2016 CE	53.589	159.15
Zubair Group	2013 CE	15.05	42.18

[truncated: 61 more sheets: ORI-1_ol1, ORI-1_ol3, ORI-1_ol4, ORI-1_ol5, ORI-1_ol6, ORI-1_ol7, ORI-1_ol8, ORI-1_ol9, ORI-1_ol11, ORI-1_ol14, ORI-1_ol16, ORI-1_ol18, ORI-2_ol1, ORI-2_ol2, ORI-2_ol3, ORI-2_ol4, ORI-2_ol5, ORI-2_ol6, ORI-2_ol7, ORI-2_ol8 …]
